# Supplementary material for: Igf2 adult-specific skeletal muscle enhancer activity revealed in mice with intergenic CTCF boundary deletion
Source: PLoS Genet. 2025 Aug 29;21(8):e1011834. doi: 10.1371/journal.pgen.1011834 (PMC12416839; doi:10.1371/journal.pgen.1011834)
Supplement: S1 Table — (XLSX) [file pgen.1011834.s006.xlsx]

## Sheet: A_Ivr 5'RACE-PCR clones
S1 Table: Sheet A_Ivr 5'RACE-PCR clones
Ivr transcription start sites (TTSs) and splice junctions (related to Figure 1A and 1B).
5'RACE primers ('r' in Figure 1B)
outer tgaagactttcacggctcctca mm9 chr7:149798016 - 149798037
inner (1) tttctgctggccactccactta mm9 chr7:149797953 - 149797974
inner (2) ggacaaatgaccaacctcagt mm9 chr7:149797990 - 149798010
Annotated 5'RACE clones in pGEM-T (see Acknowledgments)
(black-pGEM-T, red-TTS, blue-Ivr, purple-Exon 1/2 junction, underlined-inner 5'RACE primer)	chr 7 location of 5'RACE clones blatted onto mouse mm9				mm9 Chr7 Ivr TSSs and slice junction
clones amplified with inner primer 1 tttctgctggccactccactta	Ivr 5'RACE region	TSS	5' splice junction	3' splice junction	TSSs	Ex1 5' splice junction	Ex2 3' splice junction
>1-10-T7prom	149797212-149797974	149797212	149797251	149797865	149797212	149797251	149797865
GCTCCGGCCGCCATGGCGGCCGCGGGAATTCGATTCGCGGATCCGAACACTGCGTTTGCT					149797224	149797251	149797865
GGCTTTGATGAAAACAAAGCCCTGGATAGGGGCCCTGGACAGAGAGCTGGGTGCTTAGAA
TCTCAGTGGAGGCACTCGTGGGGGACAGTCCCGAAGAATGAGGAATACAGGGTGGACAGT
GAATTCAGCGGCCCACAAGGCTAAGTGGAGTGGCCAGCAGAAAAATCACTAGTGAATTCG
CGGCCGCCTGCAGGTCGACCATATGGGAGAGCTCCCAACGCGTTGGATGCATAGCTTGAG
TATTCTATAGTGTCACCTAAATAGCTTGGCGTAATCATGGTCATAGCTGTTTCCTGTGTG
AAATTGTTATCCGCTCACAATTCCACACAACATACGAGCCGGAAGCATAAAGTGTAAAGC
CTGGGGTGCCTAATGAGTGAGCTAACTCACATTAATTGCGTTGCGCTCACTGCCCGCTTT
CCAGTCGGGAAACCTGTCGTGCCAGCTGCATTAATGAATCGGCCAACGCGCGGGGAGAGG
CGGTTTGCGTATTGGGCGCTCTTCCGCTTCCTCGCTCACTGACTCGCTGCGCTCGGTCGT
TCGGCTGCGGCGAGCGGTATCAGCTCACTCAAAGGCGGTAATACGGTTATCCACAGAATC
AGGGGATAACGCAGGAAAGAACATGTGAGCAAAAGGCCAGCAAAAGGCCAGGAACCGTAA
AAAGGCCGCGTTGCTGGCGTTTTTCCATAGGCTCCGCCCCCCTGACGAGCATCACAAAAA
TCGACGCTCAAGTCAGAGGTGGCGAAACCCGACAGGACTATAAAGATACCAGGCGTTTCC
CCCTGGAAGCTCCCTCGTGCGCTCTCCTGTTCCGACCCTGCCGCTTACCGGATACCTGTC
CGCCTTTCTCCCTTCGGGAAGCGTGCGCTTTCTCATAGCTCACGCTGTAGGTATCTCA
>1-11-T7prom	149797224-149797974	149797224	149797251	chr7:149797251
CCGCCATGGCGGCCGCGGGAATTCGATTCGCGGATCCGAACACTGCGTTTGCTGGCTTTG
ATGAAAATAGGGGCCCTGGACAGAGAGCTGGGTGCTTAGAATCTCAGTGGAGGCACTCGT
GGGGGACAGTCCCGAAGAATGAGGAATACAGGGTGGACAGTGAATTCAGCGGCCCACAAG
GCTAAGTGGAGTGGCCAGCAGAAAAATCACTAGTGAATTCGCGGCCGCCTGCAGGTCGAC
CATATGGGAGAGCTCCCAACGCGTTGGATGCATAGCTTGAGTATTCTATAGTGTCACCTA
AATAGCTTGGCGTAATCATGGTCATAGCTGTTTCCTGTGTGAAATTGTTATCCGCTCACA
ATTCCACACAACATACGAGCCGGAAGCATAAAGTGTAAAGCCTGGGGTGCCTAATGAGTG
AGCTAACTCACATTAATTGCGTTGCGCTCACTGCCCGCTTTCCAGTCGGGAAACCTGTCG
TGCCAGCTGCATTAATGAATCGGCCAACGCGCGGGGAGAGGCGGTTTGCGTATTGGGCGC
TCTTCCGCTTCCTCGCTCACTGACTCGCTGCGCTCGGTCGTTCGGCTGCGGCGAGCGGTA
TCAGCTCACTCAAAGGCGGTAATACGGTTATCCACAGAATCAGGGGATAACGCAGGAAAG
AACATGTGAGCAAAAGGCCAGCAAAAGGCCAGGAACCGTAAAAAGGCCGCGTTGCTGGCG
TTTTTCCATAGGCTCCGCCCCCCTGACGAGCATCACAAAAATCGACGCTCAAGTCAGAGG
TGGCGAAACCCGACAGGACTATAAAGATACCAGGCGTTTCCCCCTGGAAGCTCCCTCGTG
CGCTCTCCTGTTCCGACCCTGCCGCTTACCGGATACCTGTCCGCCTTTCTCCCTTCGGGA
AGCGTGGCGCTTTCTCATAGCTCACGCTGTA
>1-12-T7prom	149797224-149797974	:149797224	149797251	:149797865
GCCGCCATGGCGGCCGCGGGAATTCGATTCGCGGATCCGAACACTGCGTTTGCTGGCTTT
GATGAAAATAGGGGCCCTGGACAGAGAGCTGGGTGCTTAGAATCTCAGTGGAGGCACTCG
TGGGGGACAGTCCCGAAGAATGAGGAATACAGGGTGGACAGTGAATTCAGCGGCCCACAA
GGCTAAGTGGAGTGGCCAGCAGAAAAATCACTAGTGAATTCGCGGCCGCCTGCAGGTCGA
CCATATGGGAGAGCTCCCAACGCGTTGGATGCATAGCTTGAGTATTCTATAGTGTCACCT
AAATAGCTTGGCGTAATCATGGTCATAGCTGTTTCCTGTGTGAAATTGTTATCCGCTCAC
AATTCCACACAACATACGAGCCGGAAGCATAAAGTGTAAAGCCTGGGGTGCCTAATGAGT
GAGCTAACTCACATTAATTGCGTTGCGCTCACTGCCCGCTTTCCAGTCGGGAAACCTGTC
GTGCCAGCTGCATTAATGAATCGGCCAACGCGCGGGGAGAGGCGGTTTGCGTATTGGGCG
CTCTTCCGCTTCCTCGCTCACTGACTCGCTGCGCTCGGTCGTTCGGCTGCGGCGAGCGGT
ATCAGCTCACTCAAAGGCGGTAATACGGTTATCCACAGAATCAGGGGATAACGCAGGAAA
GAACATGTGAGCAAAAGGCCAGCAAAAGGCCAGGAACCGTAAAAAGGCCGCGTTGCTGGC
GTTTTTCCATAGGCTCCGCCCCCCTGACGAGCATCACAAAAATCGACGCTCAAGTCAGAG
GTGGCGAAACCCGACAGGACTATAAAGATACCAGGCGTTTCCCCCTGGAAGCTCCCTCGT
GCGCTCTCCTGTTCCGACCCTGCCGCTTACCGGATACCTGTCCGCCTTTCTCCCTTCGGG
AAGCGTGGCGCTTTCTCATAGCTCACGCTGTAGGTATCTCA
>1-16-T7prom	149797224-149797974	149797224	149797251	149797865
GCCGCCATGGCGGCCGCGGGAATTCGATTCGCGGATCCGAACACTGCGTTTGCTGGCTTT
GATGAAAATAGGGGCCCTGGACAGAGAGCTGGGTGCTTAGAATCTCAGTGGAGGCACTCG
TGGGGGACAGTCCCGAAGAATGGGGAATACAGGGTGGACAGTGAATTCAGCGGCCCACAA
GGCTAAGTGGAGTGGCCAGCAGAAAAAATCACTAGTGAATTCGCGGCCGCCTGCAGGTCG
ACCATATGGGAGAGCTCCCAACGCGTTGGATGCATAGCTTGAGTATTCTATAGTGTCACC
TAAATAGCTTGGCGTAATCATGGTCATAGCTGTTTCCTGTGTGAAATTGTTATCCGCTCA
CAATTCCACACAACATACGAGCCGGAAGCATAAAGTGTAAAGCCTGGGGTGCCTAATGAG
TGAGCTAACTCACATTAATTGCGTTGCGCTCACTGCCCGCTTTCCAGTCGGGAAACCTGT
CGTGCCAGCTGCATTAATGAATCGGCCAACGCGCGGGGAGAGGCGGTTTGCGTATTGGGC
GCTCTTCCGCTTCCTCGCTCACTGACTCGCTGCGCTCGGTCGTTCGGCTGCGGCGAGCGG
TATCAGCTCACTCAAAGGCGGTAATACGGTTATCCACAGAATCAGGGGATAACGCAGGAA
AGAACATGTGAGCAAAAGGCCAGCAAAAGGCCAGGAACCGTAAAAAGGCCGCGTTGCTGG
CGTTTTTCCATAGGCTCCGCCCCCCTGACGAGCATCACAAAAATCGACGCTCAAGTCAGA
GGTGGCGAAACCCGACAGGACTATAAAGATACCAGGCGTTTCCCCCTGGAAGCTCCCTCG
TGCGCTCTCCTGTTCCGACCCTGCCGCTTACCGGATACCTGTCCGCCTTTCTCCCTTCGG
GAAGCGTGGCGCTTTCTCATAGCTCACGCTG
>1-17-T7prom	149797212-149797974	149797212	149797251	149797865
GCTCCGGCCGCCATGGCGGCCGCGGGAATTCGATTCGCGGATCCGAACACTGCGTTTGCT
GGCTTTGATGAAAACAAAGCCCTGGATAGGGGCCCTGGACAGAGAGCTGGGTGCTTAGAA
TCTCAGTGGAGGCACTCGTGGGGGACAGTCCCGAAGAATGAGGAATACAGGGTGGACAGT
GAATTCAGCGGCCCACAAGGCTAAGTGGAGTGGCCAGCAGAAAAATCACTAGTGAATTCG
CGGCCGCCTGCAGGTCGACCATATGGGAGAGCTCCCAACGCGTTGGATGCATAGCTTGAG
TATTCTATAGTGTCACCTAAATAGCTTGGCGTAATCATGGTCATAGCTGTTTCCTGTGTG
AAATTGTTATCCGCTCACAATTCCACACAACATACGAGCCGGAAGCATAAAGTGTAAAGC
CTGGGGTGCCTAATGAGTGAGCTAACTCACATTAATTGCGTTGCGCTCACTGCCCGCTTT
CCAGTCGGGAAACCTGTCGTGCCAGCTGCATTAATGAATCGGCCAACGCGCGGGGAGAGG
CGGTTTGCGTATTGGGCGCTCTTCCGCTTCCTCGCTCACTGACTCGCTGCGCTCGGTCGT
TCGGCTGCGGCGAGCGGTATCAGCTCACTCAAAGGCGGTAATACGGTTATCCACAGAATC
AGGGGATAACGCAGGAAAGAACATGTGAGCAAAAGGCCAGCAAAAGGCCAGGAACCGTAA
AAAGGCCGCGTTGCTGGCGTTTTTCCATAGGCTCCGCCCCCCTGACGAGCATCACAAAAA
TCGACGCTCAAGTCAGAGGTGGCGAAACCCGACAGGACTATAAAGATACCAGGCGTTTCC
CCCTGGAAGCTCCCTCGTGCGCTCTCCTGTTCCGACCCTGCCGCTTACCGGATACCTGTC
CGCCTTTCTCCCTTCGGGAAGCGTGGCGCTTTCTCATAGCTCACGCTG
>1-18-T7prom
GCCGCCATGGCGGCCGCGGGAATTCGATTCGCGGATCCGAACACTGCGTTTGCTGGCTTT
GATGAAAATA
>1-5-T7prom -misaligned	149797224-149797974	149797224	:149797251	149797865
GCCGCCATGGCGGCCGCGGGAATTCGATTCGCGGATCCGAACACTGCGTTTGCTGGCTTT
GATGAAAATAGGGGCCCTGGACAGAGAGCTGGGTGCTCAGAATCTCAGTGGAGGCACTCG											149797224 ataggggccctggacagagagctgggtg 149797251
TGGGGGACAGTCCCGAGGAATGAGGAATACAGGGTGGACAGTGAATTCAGCGGCCCACAA
GGCTAAGTGGAGTGGCCAGCAGAAATCACTAGTGAATTCGCGGCCGCCTGCAGGTCGACC											149797418 ctc 149797420
ATATGGGAGAGCTCCCAACGCGTTGGATGCATAGCTTGAGTATTCTATAGTGTCACCTAA
ATAGCTTGGCGTAATCATGGTCATAGCTGTTTCCTGTGTGAAATTGTTATCCGCTCACAA											149797868 agaatctcagtggaggcactcgtgggggacagtcccgaagaatgaggaat 149797917
TTCCACACAACATACGAGCCGGAAGCATAAAGTGTAAAGCCTGGGGTGCCTAATGAGTGA
GCTAACTCACATTAATTGCGTTGCGCTCACTGCCCGCTTTCCAGTCGGGAAACCTGTCGT											000000149 acagggtggacagtgaattcagcggcccacaaggctaagtggagtggcca 000000198
GCCAGCTGCATTAATGAATCGGCCAACGCGCGGGGAGAGGCGGTTTGCGTATTGGGCGCT											>>>>>>>>> |||||||||||||||||||||||||||||||||||||||||||||||||| >>>>>>>>>
CTTCCGCTTCCTCGCTCACTGACTCGCTGCGCTCGGTCGTTCGGCTGCGGCGAGCGGTAT											149797918 acagggtggacagtgaattcagcggcccacaaggctaagtggagtggcca 149797967
CAGCTCACTCAAAGGCGGTAATACGGTTATCCACAGAATCAGGGGATAACGCAGGAAAGA
ACATGTGAGCAAAAGGCCAGCAAAAGGCCAGGAACCGTAAAAAGGCCGCGTTGCTGGCGT											000000199 gcagaaa 000000205
TTTTCCATAGGCTCCGCCCCCCTGACGAGCATCACAAAAATCGACGCTCAAGTCAGAGGT											>>>>>>>>> ||||||| >>>>>>>>>
GGCGAAACCCGACAGGACTATAAAGATACCAGGCGTTTCCCCCTGAAAGCTCCCTCGTGC											149797968 gcagaaa 149797974
GCTCTCCTGTTCCGACCCTGCCGCTTACCGGATACCTGTCCGCCTTTCTCCCTTCGGGAA
GCGTGCGCTTTCTCATAGCTCACGCTGTAGGTATCTCAGTTCGGTGTAGGTCGTTCGCTC
CAAGCTGGGCT
>1-6-T7prom	149797212-149797974	149797212	149797251	149797865
CCGCCATGGCGGCCGCGGGAATTCGATTCGCGGATCCGAACACTGCGTTTGCTGGCTTTG
ATGAAAACAAAGCCCTGGATAGGGGCCCTGGACAGAGAGCTGGGTGCTTAGAATCTCAGT
GGAGGCACTCGTGGGGGACAGTCCCGAAGAATGAGGAATACAGGGTGGACAGTGAATTCA
GCGGCCCACAAGGCTAAGTGGAGTGGCCAGCAGAAAAATCACTAGTGAATTCGCGGCCGC
CTGCAGGTCGACCATATGGGAGAGCTCCCAACGCGTTGGATGCATAGCTTGAGTATTCTA
TAGTGTCACCTAAATAGCTTGGCGTAATCATGGTCATAGCTGTTTCCTGTGTGAAATTGT
TATCCGCTCACAATTCCACACAACATACGAGCCGGAAGCATAAAGTGTAAAGCCTGGGGT
GCCTAATGAGTGAGCTAACTCACATTAATTGCGTTGCGCTCACTGCCCGCTTTCCAGTCG
GGAAACCTGTCGTGCCAGCTGCATTAATGAATCGGCCAACGCGCGGGGAGAGGCGGTTTG
CGTATTGGGCGCTCTTCCGCTTCCTCGCTCACTGACTCGCTGCGCTCGGTCGTTCGGCTG
CGGCGAGCGGTATCAGCTCACTCAAAGGCGGTAATACGGTTATCCACAGAATCAGGGGAT
AACGCAGGAAAGAACATGTGAGCAAAAGGCCAGCAAAAGGCCAGGAACCGTAAAAAGGCC
GCGTTGCTGGCGTTTTTCCATAGGCTCCGCCCCCCTGACGAGCATCACAAAAATCGACGC
TCAAGTCAGAGGTGGCGAAACCCGACAGGACTATAAAGATACCAGGCGTTTCCCCCTGGA
AGCTCCCTCGTGCGCTCTCCTGTTCCGACCCTGCCGCTTACCGGATACCTGTCCGCCTTT
CTCCCTTCGGGAAGCGTGGCGCTTTCTCATAGCTCACGCTGTAGGTATCTCAGTTCGG
>1-9-T7prom	149797224-149797974	149797224	149797251	149797865
GCCGCCATGGCGGCCGCGGGAATTCGATTCGCGGATCCGAACACTGCGTTTGCTGGCTTT
GATGAAAATAGGGGCCCTGGACAGAGAGCTGGGTGCTTAGAATCTCAGTGGAGGCACTCG
TGGGGGACAGTCCCGAAGAATGAGGAATACAGGGTGGACAGTGAATTCAGCGGCCCACAA
GGCTAAGTGGAGTGGCCAGCAGAAAAATCACTAGTGAATTCGCGGCCGCCTGCAGGTCGA
CCATATGGGAGAGCTCCCAACGCGTTGGATGCATAGCTTGAGTATTCTATAGTGTCACCT
AAATAGCTTGGCGTAATCATGGTCATAGCTGTTTCCTGTGTGAAATTGTTATCCGCTCAC
AATTCCACACAACATACGAGCCGGAAGCATAAAGTGTAAAGCCTGGGGTGCCTAATGAGT
GAGCTAACTCACATTAATTGCGTTGCGCTCACTGCCCGCTTTCCAGTCGGGAAACCTGTC
GTGCCAGCTGCATTAATGAATCGGCCAACGCGCGGGGAGAGGCGGTTTGCGTATTGGGCG
CTCTTCCGCTTCCTCGCTCACTGACTCGCTGCGCTCGGTCGTTCGGCTGCGGCGAGCGGT
ATCAGCTCACTCAAAGGCGGTAATACGGTTATCCACAGAATCAGGGGATAACGCAGGAAA
GAACATGTGAGCAAAAGGCCAGCAAAAGGCCAGGAACCGTAAAAAGGCCGCGTTGCTGGC
GTTTTTCCATAGGCTCCGCCCCCCTGACGAGCATCACAAAAATCGACGCTCAAGTCAGAG
GTGGCGAAACCCGACAGGACTATAAAGATACCAGGCGTTTCCCCCTGGAAAGCTCCCTCG
TGCGCTCTCCTGTTCCGACCCTGCCGCTTACCGGATACCTGTCCGCCTTTCTCCCTTCGG
GAAGCGTGGCGCTTTCTCATAGCTCACGCTGTAGG
Clones amplified with inner primer 2 ggacaaatgaccaacctcagt
>2-1-T7prom	149797212-149797974	149797212	149797251	149797865
GCCGCCATGGCGGCCGCGGGAATTCGATTCGCGGATCCGAACACTGCGTTTGCTGGCTTT
GATGAAAACAAAGCCCTGGATAGGGGCCCTGGACAGAGAGCTGGGTGCTTAGAATCTCAG
TGGAGGCACTCGTGGGGGACAGTCCCGAAGAATGAGGAATACAGGGTGGACAGTGCATTC
AGCGGCCCACAAGGCTAAGTGGAGTGGCCAGCAGAAAGCTCCTCGTGGGGTTACTGAGGT
TGGTCATTTGTCCAATCACTAGTGAATTCGCGGCCGCCTGCAGGTCGACCATATGGGAGA
GCTCCCAACGCGTTGGATGCATAGCTTGAGTATTCTATAGTGTCACCTATAGCTTGGCGT
AATCATGGTCATAGCTGTTTCCTGTGTGAAATTGTTATCCGCTCACAATTCCACACAACA
TACGAGCCGGAAGCATAAAGTGTAAAGCCTGGGGTGCCTAATGAGTGAGCTAACTCACAT
TAATTGCGTTGCGCTCACTGCCCGCTTTCCAGTCGGGAAACCTGTCGTGCCAGCTGCATT
AATGAATCGGCCAACGCGCGGGGAGAGGCGGTTTGCGTATTGGGCGCTCTTCCGCTTCCT
CGCTCACTGACTCGCTGCGCTCGGTCGTTCGGCTGCGGCGAGCGGTATCAGCTCACTCAA
AGGCGGTAATACGGTTATCCACAGAATCAGGGGATAACGCAGGAAAGAACATGTGAGCAA
AAGGCCAGCAAAAGGCCAGGAACCGTAAAAAGGCCGCGTTGCTGGCGTTTTTCCATAGGC
TCCGCCCCCCTGACGAGCATCACAAAAATCGACGCTCAAGTCAGAGGTGGCGAAACCCGA
CAGGACTATAAAGATACCAGGCGTTTCCCCCTGGAAGCTCCCTCGTGCGCTCTCCTGTTC
CGACCCTGCCGCTTACCGGATACCTGTCCGCCTTTCTCCCTTCGGGA
>2-11-T7prom	149797224-149797974	149797224	149797251	149797865
GCTCCGGCCGCCATGGCGGCCGCGGGAATTCGATTCGCGGATCCGAACACTGCGTTTGCT
GGCTTTGATGAAAATAGGGGCCCTGGACAGAGAGCTGGGTGCTTAGAATCTCAGTGGAGG
CACTCGTGGGGGACAGTCCCGAAGAATGAGGAATACAGGGTGGACAGTGAATTCAGCGGC
CCACAAGGCTAAGTGGAGTGGCCAGCAGAAAGCTCCTCGTGGGGTTACTGAGGTTGGTCA
TTTGTCCAATCACTAGTGAATTCGCGGCCGCCTGCAGGTCGACCATATGGGAGAGCTCCC
AACGCGTTGGATGCATAGCTTGAGTATTCTATAGTGTCACCTAAATAGCTTGGCGTAATC
ATGGTCATAGCTGTTTCCTGTGTGAAATTGTTATCCGCTCACAATTCCACACAACATACG
AGCCGGAAGCATAAAGTGTAAAGCCTGGGGTGCCTAATGAGTGAGCTAACTCACATTAAT
TGCGTTGCGCTCACTGCCCGCTTTCCAGTCGGGAAACCTGTCGTGCCAGCTGCATTAATG
AATCGGCCAACGCGCGGGGAGAGGCGGTTTGCGTATTGGGCGCTCTTCCGCTTCCTCGCT
CACTGACTCGCTGCGCTCGGTCGTTCGGCTGCGGCGAGCGGTATCAGCTCACTCAAAGGC
GGTAATACGGTTATCCACAGAATCAGGGGATAACGCAGGAAAGAACATGTGAGCAAAAGG
CCAGCAAAAGGCCAGGAACCGTAAAAAGGCCGCGTTGCTGGCGTTTTTCCATAGGCTCCG
CCCCCCTGACGAGCATCACAAAAATCGACGCTCAAGTCAGAGGTGGCGAAACCCGACAGG
ACTATAAAGATACCAGGCGTTTCCCCCTGGAAGCTCCCTCGTGCGCTCTCCTGTTCCGAC
CCTGCCGCTTACCGGATACCTGTCCGCCTTTCTCCCTTCGGGAAGCG
>2-17-T7prom
GCCGCCATGGCGGCCGCGGGAATTCGATTCGCGGATCCGAACACTGCGTTTGCTGGCTTT
GATGAAAATA
>2-18-T7prom	149797224-149797974	149797224	149797251	149797865
GCCGCCATGGCGGCCGCGGGAATTCGATTCGCGGATCCGAACACTGCGTTTGCTGGCTTT
GATGAAAATAGGGGCCCTGGACAGAGAGCTGGGTGCTTAGAATCTCAGTGGAGGCACTCG
TGGGGGACAGTCCCGAAGAATGAGGAATACAGGGTGGACAGTGAATTCAGCGGCCCACAA
GGCTAAGTGGAGTGGCCAGCAGAAAGCTCCTCGTGGGGTTACTGAGGTTGGTCATTTGTC
CAATCACTAGTGAATTCGCGGCCGCCTGCAGGTCGACCATATGGGAGAGCTCCCAACGCG
TTGGATGCATAGCTTGAGTATTCTATAGTGTCACCTAAATAGCTTGGCGTAATCATGGTC
ATAGCTGTTTCCTGTGTGAAATTGTTATCCGCTCACAATTCCACACAACATACGAGCCGG
AAGCATAAAGTGTAAAGCCTGGGGTGCCTAATGAGTGAGCTAACTCACATTAATTGCGTT
GCGCTCACTGCCCGCTTTCCAGTCGGGAAACCTGTCGTGCCAGCTGCATTAATGAATCGG
CCAACGCGCGGGGAGAGGCGGTTTGCGTATTGGGCGCTCTTCCGCTTCCTCGCTCACTGA
CTCGCTGCGCTCGGTCGTTCGGCTGCGGCGAGCGGTATCAGCTCACTCAAAGGCGGTAAT
ACGGTTATCCACAGAATCAGGGGATAACGCAGGAAAGAACATGTGAGCAAAAGGCCAGCA
AAAGGCCAGGAACCGTAAAAAGGCCGCGTTGCTGGCGTTTTTCCATAGGCTCCGCCCCCC
TGACGAGCATCACAAAAATCGACGCTCAAGTCAGAGGTGGCGAAACCCGACAGGACTATA
AAGATACCAGGCGTTTCCCCCTGGAAGCTCCCTCGTGCGCTCTCCTGTTCCGACCCTGCC
GCTTACCGGATACCTGTCCGCCTTTCTCCCTTCGGGAAGCGTGGCGCTTTCTCATAGCT
>2-19-T7prom	149797212-149797974	149797212	149797251	149797865
CCGCCATGGCGGCCGCGGGAATTCGATTCGCGGATCCGAACACTGCGTTTGCTGGCTTTG
ATGAAAACAAAGCCCTGGATAGGGGCCCTGGACAGAGAGCTGGGTGCTTAGAATCTCAGT
GGAGGCACTCGTGGGGGACAGTCCCGAAGAATGAGGAATACAGGGTGGACAGTGAATTCA
GCGGCCCACAAGGCTAAGTGGAGTGGCCAGCAGAAAGCTCCTCGTGGGGTTACTGAGGTT
GGTCATTTGTCCAATCACTAGTGAATTCGCGGCCGCCTGCAGGTCGACCATATGGGAGAG
CTCCCAACGCGTTGGATGCATAGCTTGAGTATTCTATAGTGTCACCTAAATAGCTTGGCG
TAATCATGGTCATAGCTGTTTCCTGTGTGAAATTGTTATCCGCTCACAATTCCACACAAC
ATACGAGCCGGAAGCATAAAGTGTAAAGCCTGGGGTGCCTAATGAGTGAGCTAACTCACA
TTAATTGCGTTGCGCTCACTGCCCGCTTTCCAGTCGGGAAACCTGTCGTGCCAGCTGCAT
TAATGAATCGGCCAACGCGCGGGGAGAGGCGGTTTGCGTATTGGGCGCTCTTCCGCTTCC
TCGCTCACTGACTCGCTGCGCTCGGTCGTTCGGCTGCGGCGAGCGGTATCAGCTCACTCA
AAGGCGGTAATACGGTTATCCACAGAATCAGGGGATAACGCAGGAAAGAACATGTGAGCA
AAAGGCCAGCAAAAGGCCAGGAACCGTAAAAAGGCCGCGTTGCTGGCGTTTTTCCATAGG
CTCCGCCCCCCTGACGAGCATCACAAAAATCGACGCTCAAGTCAGAGGTGGCGAAACCCG
ACAGGACTATAAAGATACCAGGCGTTTCCCCCTGGAAGCTCCCTCGTGCGCTCTCCTGTT
CCGACCCTGCCGCTTACCGGATACCTGTCCGCCTTTCTCCCTTCGGGAAGCG
>2-20-T7prom	149797224-149797974	149797224	149797251	149797865
GCCGCCATGGCGGCCGCGGGAATTCGATTCGCGGATCCGAACACTGCGTTTGCTGGCTTT
GATGAAAATAGGGGCCCTGGACAGAGAGCTGGGTGCTTAGAATCTCAGTGGAGGCACTCG
TGGGGGACAGTCCCGAAGAATGAGGAATACAGGGTGGACAGTGAATTCAGCGGCCCACAA
GGCTAAGTGGAGTGGCCAGCAGAAAGCTCCTCGTGGGGTTACTGAGGTTGGTCATTTGTC
CAATCACTAGTGAATTCGCGGCCGCCTGCAGGTCGACCATATGGGAGAGCTCCCAACGCG
TTGGATGCATAGCTTGAGTATTCTATAGTGTCACCTAAATAGCTTGGCGTAATCATGGTC
ATAGCTGTTTCCTGTGTGAAATTGTTATCCGCTCACAATTCCACACAACATACGAGCCGG
AAGCATAAAGTGTAAAGCCTGGGGTGCCTAATGAGTGAGCTAACTCACATTAATTGCGTT
GCGCTCACTGCCCGCTTTCCAGTCGGGAAACCTGTCGTGCCAGCTGCATTAATGAATCGG
CCAACGCGCGGGGAGAGGCGGTTTGCGTATTGGGCGCTCTTCCGCTTCCTCGCTCACTGA
CTCGCTGCGCTCGGTCGTTCGGCTGCGGCGAGCGGTATCAGCTCACTCAAAGGCGGTAAT
ACGGTTATCCACAGAATCAGGGGATAACGCAGGAAAGAACATGTGAGCAAAAGGCCAGCA
AAAGGCCAGGAACCGTAAAAAGGCCGCGTTGCTGGCGTTTTTCCATAGGCTCCGCCCCCC
TGACGAGCATCACAAAAATCGACGCTCAAGTCAGAGGTGGCGAAACCCGACAGGACTATA
AAGATACCAGGCGTTTCCCCCTGAAAGCTCCCTCGTGCGCTCTCCTGTTCCGACCCTGCC
GCTTACCGGATACCTGTCCGCCTTTCTCCCTTCGGGAAGCGTGGCGCTTTCTCATAGCTC
ACGCTG
>2-3-T7prom	149797224-149797974	149797224	149797251	149797865
GCCGCCATGGCGGCCGCGGGAATTCGATTCGCGGATCCGAACACTGCGTTTGCTGGCTTT
GATGAAAATAGGGGCCCTGGACAGAGAGCTGGGTGCTTAGAATCTCAGTGGAGGCACTCG
TGGGGGACAGTCCCGAAGAATGAGGAATACAGGGTGGACAGTGAATTCAGCGGCCCACAA
GGCTAAGTGGAGTGGCCAGCAGAAAGCTCCTCGTGGGGTTACTGAGGTTGGTCATTTGTC
CAATCACTAGTGAATTCGCGGCCGCCTGCAGGTCGACCATATGGGAGAGCTCCCAACGCG
TTGGATGCATAGCTTGAGTATTCTATAGTGTCACCTAAATAGCTTGGCGTAATCATGGTC
ATAGCTGTTTCCTGTGTGAAATTGTTATCCGCTCACAATTCCACACAACATACGAGCCGG
AAGCATAAAGTGTAAAGCCTGGGGTGCCTAATGAGTGAGCTAACTCACATTAATTGCGTT
GCGCTCACTGCCCGCTTTCCAGTCGGGAAACCTGTCGTGCCAGCTGCATTAATGAATCGG
CCAACGCGCGGGGAGAGGCGGTTTGCGTATTGGGCGCTCTTCCGCTTCCTCGCTCACTGA
CTCGCTGCGCTCGGTCGTTCGGCTGCGGCGAGCGGTATCAGCTCACTCAAAGGCGGTAAT
ACGGTTATCCACAGAATCAGGGGATAACGCAGGAAAGAACATGTGAGCAAAAGGCCAGCA
AAAGGCCAGGAACCGTAAAAAGGCCGCGTTGCTGGCGTTTTTCCATAGGCTCCGCCCCCC
TGACGAGCATCACAAAAATCGACGCTCAAGTCAGAGGTGGCGAAACCCGACAGGACTATA
AAGATACCAGGCGTTTCCCCCTGGAAGCTCCCTCGTGCGCTCTCCTGTTCCGACCCTGCC
GCTTACCGGATACCTGTCCGCCTTTCTCCCTTCGGGAAGCGTGGCGCTTTCTCATAGCTC
ACGCTG
>2-4-T7prom	149797224-149797974	149797224	149797251	149797865
GCCGCCATGGCGGCCGCGGGAATTCGATTCGCGGATCCGAACACTGCGTTTGCTGGCTTT
GATGAAAATAGGGGCCCTGGACAGAGAGCTGGGTGCTTAGAATCTCAGTGGAGGCACTCG
TGGGGGACAGTCCCGAAGAATGAGGAATACAGGGTGGACAGTGAATTCAGCGGCCCACAA
GGCTAAGTGGAGTGGCCAGCAGAAAGCTCCTCGTGGGGTTACTGAGGTTGGTCATTTGTC
CAATCACTAGTGAATTCGCGGCCGCCTGCAGGTCGACCATATGGGAGAGCTCCCAACGCG
TTGGATGCATAGCTTGAGTATTCTATAGTGTCACCTAAATAGCTTGGCGTAATCATGGTC
ATAGCTGTTTCCTGTGTGAAATTGTTATCCGCTCACAATTCCACACAACATACGAGCCGG
AAGCATAAAGTGTAAAGCCTGGGGTGCCTAATGAGTGAGCTAACTCACATTAATTGCGTT
GCGCTCACTGCCCGCTTTCCAGTCGGGAAACCTGTCGTGCCAGCTGCATTAATGAATCGG
CCAACGCGCGGGGAGAGGCGGTTTGCGTATTGGGCGCTCTTCCGCTTCCTCGCTCACTGA
CTCGCTGCGCTCGGTCGTTCGGCTGCGGCGAGCGGTATCAGCTCACTCAAAGGCGGTAAT
ACGGTTATCCACAGAATCAGGGGATAACGCAGGAAAGAACATGTGAGCAAAAGGCCAGCA
AAAGGCCAGGAACCGTAAAAAGGCCGCGTTGCTGGCGTTTTTCCATAGGCTCCGCCCCCC
TGACGAGCATCACAAAAATCGACGCTCAAGTCAGAGGTGGCGAAACCCGACAGGACTATA
AAGATACCAGGCGTTTCCCCCTGGAAGCTCCCTCGTGCGCTCTCCTGTTCCGACCCTGCC
GCTTACCGGATACCTGTCCGCCTTTCTCCCTTCGGGAAGCGTGGCGCTTTCTCATAGCTC
ACGCTG
>2-5-T7prom	149797212-149797974	149797212	149797251	149797865
GCTCCGGCCGCCATGGCGGCCGCGGGAATTCGATTCGCGGATCCGAACACTGCGTTTGCT
GGCTTTGATGAAAACAAAGCCCTGGATAGGGGCCCTGGACAGAGAGCTGGGTGCTTAGAA
TCTCAGTGGAGGCACTCGTGGGGGACAGTCCCGAAGAATGAGGAATACAGGGTGGACAGT
GAATTCAGCGGCCCACAAGGCTAAGTGGAGTGGCCAGCAGAAAGCTCCTCGTGGGGTTAC
TGAGGTTGGTCATTTGTCCAATCACTAGTGAATTCGCGGCCGCCTGCAGGTCGACCATAT
GGGAGAGCTCCCAACGCGTTGGATGCATAGCTTGAGTATTCTATAGTGTCACCTAAATAG
CTTGGCGTAATCATGGTCATAGCTGTTTCCTGTGTGAAATTGTTATCCGCTCACAATTCC
ACACAACATACGAGCCGGAAGCATAAAGTGTAAAGCCTGGGGTGCCTAATGAGTGAGCTA
ACTCACATTAATTGCGTTGCGCTCACTGCCCGCTTTCCAGTCGGGAAACCTGTCGTGCCA
GCTGCATTAATGAATCGGCCAACGCGCGGGGAGAGGCGGTTTGCGTATTGGGCGCTCTTC
CGCTTCCTCGCTCACTGACTCGCTGCGCTCGGTCGTTCGGCTGCGGCGAGCGGTATCAGC
TCACTCAAAGGCGGTAATACGGTTATCCACAGAATCAGGGGATAACGCAGGAAAGAACAT
GTGAGCAAAAGGCCAGCAAAAGGCCAGGAACCGTAAAAAGGCCGCGTTGCTGGCGTTTTT
CCATAGGCTCCGCCCCCCTGACGAGCATCACAAAAATCGACGCTCAAGTCAGAGGTGGCG
AAACCCGACAGGACTATAAAGATACCAGGCGTTTCCCCCTGGAAGCTCCCTCGTGCGCTC
TCCTGTTCCGACCCTGCCGCTTACCGGATACCTGTCCGCCTTTCTCCCTTCGGGAAGCGT
GCCGCTTTCT
>2-8-T7prom	149797224-149797974	149797224	149797251	149797865
GCCGCCATGGCGGCCGCGGGAATTCGATTCGCGGATCCGAACACTGCGTTTGCTGGCTTT
GATGAAAATAGGGGCCCTGGACAGAGAGCTGGGTGCTTAGAATCTCAGTGGAGGCACTCG
TGGGGGACAGTCCCGAAGAATGAGGAATACAGGGTGGACAGTAAATTCAGTGGCCCACAA
GGCTAAGTGGAGTGGCCAGCAGAAAGCTCCTCGTGGGGTTACTGAGGTTGGTCATTTGTC
CAATCACTAGTGAATTCGCGGCCGCCTGCAGGTCGACCATATGGGAGAGCTCCCAACGCG
TTGGATGCATAGCTTGAGTATTCTATAGTGTCACCTAAATAGCTTGGCGTAATCATGGTC
ATAGCTGTTTCCTGTGTGAAATTGTTATCCGCTCACAATTCCACACAACATACGAGCCGG
AAGCATAAAGTGTAAAGCCTGGGGTGCCTAATGAGTGAGCTAACTCACATTAATTGCGTT
GCGCTCACTGCCCGCTTTCCAGTCGGGAAACCTGTCGTGCCAGCTGCATTAATGAATCGG
CCAACGCGCGGGGAGAGGCGGTTTGCGTATTGGGCGCTCTTCCGCTTCCTCGCTCACTGA
CTCGCTGCGCTCGGTCGTTCGGCTGCGGCGAGCGGTATCAGCTCACTCAAAGGCGGTAAT
ACGGTTATCCACAGAATCAGGGGATAACGCAGGAAGAACATGTGAGCAAAAGGCCAGCAA
AAGGCCAGGAACCGTAAAAAGGCCGCGTTGCTGGCGTTTTTCCATAGGCTCCGCCCCCCT
GACGAGCATCACAAAAATCGACGCTCAAGTCAGAGGTGGCGAAACCCGACAGGACTATAA
AGATACCAGGCGTTTCCCCCTGGAAGCTCCCTCGTGCGCTCTCCTGTTCCGACCCTGCCG
CTTACCGGATACCTGTCCGCCTTTCTCCCTTCGGGAAGCGTGGCGCTTTCTCATAGCTCA
CGCTG

## Sheet:  B_Ivr Ex2_Ex3 Splice Junction
S1 Table: Sheet B_Ivr Ex2_Ex3 Splice Junction
Related to Figures 1A and 1B
Ex2 and Ex3 primers were used to amplify cDNA; PCR product was sequenced to identify the splice junction.
Ex2 and Ex3 primers ('s' in Figure 1B)
Ivr15f CAGTCCCGAAGAATGAGGAA mm9 chr7:149797897 149797916
Ivr16r ﻿GTGAATGCTGCAAAGTGGAA mm9 chr7:149800511 149800530
	chr 7 location of amplidied cDNA sequence blatted onto mouse mm9
Ivr cDNA - blue , splice Junctiom - purple	Ivr Ex2_Ex3 region	Ex2 5' splice junction	Ex3 3' splice junction
CAGTCCCGAAGAATGAGGAATACAGGGTGGACAGTGAATTCAGCGGCCCACAAGGCTAAGTGGAGTGGCCAGCAGAAAGCTCCTCGTGGGGTTACTGAGGTTGGTCATTTGTCCAAACCTGAGGAGCCGTGAAAGTCTTCACAGTCAGGTCAGGAGCAAGCATGGAAGCAGGGAGGCCCGGTGGAGAACTTGGTAGGAACCAGGAATCATGTCTGGCATGCTATGGCAATCAGTTGCAACAGGAACAGCATGAATGAACTCAAGGGACACACCCAGCAAGCTGCCTTGACCAGAGCCTGGAAGGATTGGTGAGTTCCCTAGGGCACCATGCAGTAAGCACTTGTCCTCACAGCTAATGACCCCTATATGCTGTGTGTCCTCAGATCACGTCCCATAATG…	149797897-149800530	149798099	149799998
