# Supplementary material for: Igf2 adult-specific skeletal muscle enhancer activity revealed in mice with intergenic CTCF boundary deletion
Source: PLoS Genet. 2025 Aug 29;21(8):e1011834. doi: 10.1371/journal.pgen.1011834 (PMC12416839; doi:10.1371/journal.pgen.1011834)
Supplement: S2 Table — (XLSX) [file pgen.1011834.s007.xlsx]

## Sheet: A_Mouse Public Data
S2 Table: Sheet A_ Mouse Public Data-
Publicly available/published ChIP-seq, micro-HiC, DNAse-Seq and ATAC-Seq* data available/presented on indicated Genome Browser. These data were used to generate hypotheses for this study (related to indicated figures).
Experiment	Tissue/cell line	Reference	Accession Number (ENCODE or GEO)	Related Figure(s)	Genome Browser	Build_sequence
Liver + 1 Long RNA-seq Plus Signal	Liver E18	UCSC Accession: wgEncodeEM003060	GSM1000566	1	UCSC	mm9_chr7:149,793,751-149,808,750 Lifted to mm10_chr7: 142,607,846- 142,622,845
Liver - 1 Long RNA-seq Minus Signal	Liver E18	UCSC Accession: wgEncodeEM003060	GSM1000566	1	UCSC	mm9_chr7:149,793,751-149,808,750 Lifted to mm10_chr7: 142,607,846- 142,622,845
Limb + 1 Long RNA-seq Plus Signal	Limb E14.5	UCSC Accession: wgEncodeEM003059	GSM1000568	1	UCSC	mm9_chr7:149,793,751-149,808,750 Lifted to mm10_chr7: 142,607,846- 142,622,845
Limb - 1 Long RNA-seq Minus Signal	Limb E14.5	UCSC Accession: wgEncodeEM003059	GSM1000568	1	USCS	mm9_chr7:149,793,751-149,808,750 Lifted to mm10_chr7: 142,607,846- 142,622,845
S1 (DNaseI Hypersensitivity-seq)	Liver E14.5	UCSC Accession: wgEncodeEM003418	GSM10014161	1	UCSC	mm9_chr7:149,793,751-149,808,750 Lifted to mm10_chr7: 142,607,846- 142,622,845
S1 (DNaseI Hypersensitivity-seq)	Hind Limb Bud E11.5	UCSC Accession: wgEncodeEM001934	GSM1014179	1	USCS	mm9_chr7:149,793,751-149,808,750 Lifted to mm10_chr7: 142,607,846- 142,622,845
CTCF ChIP-seq	Limb E14.5	UCSC Accession: wgEncodeEM002589	GSM918741	1	USCS	mm9_chr7:149,793,751-149,808,750 Lifted to mm10_chr7: 142,607,846- 142,622,845
Pol2 ChIP-seq	Limb E14.5	UCSC Accession: wgEncodeEM002590	GSM918708	1	USCS	mm9_chr7:149,793,751-149,808,750 Lifted to mm10_chr7: 142,607,846- 142,622,845
H3K4me1 ChIP-seq	Limb E14.5	UCSC Accession: wgEncodeEM002480	GSM1000085	1	USCS	mm9_chr7:149,793,751-149,808,750 Lifted to mm10_chr7: 142,607,846- 142,622,845
H3K4me3 ChIP-seq	Limb E14.5	UCSC Accession: wgEncodeEM002481	GSM1000086	1	UCSC	mm9_chr7:149,793,751-149,808,750 Lifted to mm10_chr7: 142,607,846- 142,622,845
H3K27ac ChIP-seq	Limb E14.5	UCSC Accession: wgEncodeEM002482	GSM1000107	1	USCS	mm9_chr7:149,793,751-149,808,750 Lifted to mm10_chr7: 142,607,846- 142,622,845
H3K4me1 ChIP-seq	Heart E14.5	UCSC Accession: wgEncodeEM002504	GSM1000136	1	USCS	mm9_chr7:149,793,751-149,808,750 Lifted to mm10_chr7: 142,607,846- 142,622,845
H3K4me3 ChIP-seq	Heart E14.5	UCSC Accession: wgEncodeEM002505	GSM1000135	1	UCSC	mm9_chr7:149,793,751-149,808,750 Lifted to mm10_chr7: 142,607,846- 142,622,845
H3K27ac ChIP-seq	Heart E14.5	UCSC Accession: wgEncodeEM002503	GSM1000137	1	USCS	mm9_chr7:149,793,751-149,808,750 Lifted to mm10_chr7: 142,607,846- 142,622,845
H3K4me1 ChIP-seq	Liver E14.5	UCSC Accession: wgEncodeEM002573	GSM1000111	1	USCS	mm9_chr7:149,793,751-149,808,750 Lifted to mm10_chr7: 142,607,846- 142,622,845
H3K4me3 ChIP-seq	Liver E14.5	UCSC Accession: wgEncodeEM002572	GSM1000110	1	UCSC	mm9_chr7:149,793,751-149,808,750 Lifted to mm10_chr7: 142,607,846- 142,622,845
H3K27ac ChIP-seq	Liver E14.5	UCSC Accession: wgEncodeEM002571	GSM1000113	1	USCS	mm9_chr7:149,793,751-149,808,750 Lifted to mm10_chr7: 142,607,846- 142,622,845
CTCF ChIP-seq	Heart neonatal d0	https://www.encodeproject.org/files/ENCFF909WHG/	ENCSR491NUM	3, 4, S1, S3, S4	WashU Epigenome	mm10_chr7:142,300,000-142,750,000
RAD21 ChIP-seq	CH12.LX	https://www.encodeproject.org/files/ENCFF186JCO/	ENCSR000ERK	S1	WashU Epigenome	mm10_chr7:142,300,000-142,750,000
Micro-C (Enzyme: Mnase)	JM8.N4 (Tier 2) stem cell derived cell line	https://data.4dnucleome.org/files-processed/4DNFI6HG4GP3/	4DNFI6HG4GP3	S1	WashU Epigenome	mm10_chr7:142,300,000-142,750,000
Dnase Hypersensitivity Sites DNase-seq (DHS)	Heart neonatal d0	https://www.encodeproject.org/files/ENCFF351TQN/	ENCSR005WPU	S4	WashU Epigenome	mm10_chr7:142,300,000-142,750,000
Dnase Hypersensitivity Sites DNase-seq (DHS)	Liver neonatal d0	https://www.encodeproject.org/files/ENCFF540VTK/	ENCSR216UMD	S4	WashU Epigenome	mm10_chr7:142,300,000-142,750,000
Dnase Hypersensitivity Sites DNase-seq (DHS)	Limb embryonic E14.5	https://www.encodeproject.org/files/ENCFF890IPV/	ENCSR636NXY	S4	WashU Epigenome	mm10_chr7:142,300,000-142,750,000
H3K27ac ChIP-seq	Limb embryonic E14.5	https://www.encodeproject.org/files/ENCFF216VTK/	ENCSR000CCM	S4	WashU Epigenome	mm10_chr7:142,300,000-142,750,000
H3K4me2 ChIP-seq	Limb embryonic E14.5	https://www.encodeproject.org/files/ENCFF914BSU/	ENCSR631QAE	S4	WashU Epigenome	mm10_chr7:142,300,000-142,750,000
Dnase Hypersensitivity Sites DNase-seq (DHS)	Limb embryonic E14.5	https://www.encodeproject.org/files/ENCFF802BPW/	ENCSR636NXY	4	UCSC	mm9_chr7:149,485,905-149,935,905 Lifted to mm10_chr7:142,300,000-142,750,000
Dnase Hypersensitivity Sites DNase-seq (DHS)	Heart Adult 8wk	https://www.encodeproject.org/files/ENCFF773NKY/	ENCSR000CNE	4	UCSC	mm9_chr7:149,485,905-149,935,905 Lifted to mm10_chr7:142,300,000-142,750,000
Dnase Hypersensitivity Sites DNase-seq (DHS)	Liver Adult 8-10wk	https://www.encodeproject.org/files/ENCFF462LMD/	ENCSR130IPN	4	UCSC	mm9_chr7:149,485,905-149,935,905 Lifted to mm10_chr7:142,300,000-142,750,000
Dnase Hypersensitivity Sites DNase-seq (DHS)	Skeletal Muscle Adult 8wk	https://www.encodeproject.org/files/ENCFF731YAA/	ENCSR000CNX	4	UCSC	mm9_chr7:149,485,905-149,935,905 Lifted to mm10_chr7:142,300,000-142,750,000
H3K27ac ChIP-seq	Soleus Adult	Ramachandran K, et al. 2019__GEO series GSE123879	GSM3515050	4	UCSC	mm10_chr7:142,300,000-142,750,000
H3K27ac ChIP-seq	Quadricep Adult	Ramachandran K, et al. 2019__GEO series GSE123879	GSM3515038	4	UCSC	mm10_chr7:142,300,000-142,750,000
H3K4me2 ChIP-seq	Soleus Adult	Ramachandran K, et al. 2019__GEO series GSE123879	GSM3515048	4	UCSC	mm10_chr7:142,300,000-142,750,000
H3K4me2 ChIP-seq	Quadricep Adult	Ramachandran K, et al. 2019__GEO series GSE123879	GSM3515036	4	UCSC	mm10_chr7:142,300,000-142,750,000
ATAC-seq*	Soleus Adult	Ramachandran K, et al. 2019__GEO series GSE123879	GSM3981672	4	UCSC	mm10_chr7:142,300,000-142,750,000
ATAC-seq*	Quadricep Adult	Ramachandran K, et al. 2019__GEO series GSE123879	GSM3515058	4	UCSC	mm10_chr7:142,300,000-142,750,000
MYOD1 ChIP-seq	Mus musculus C2C12	https://www.encodeproject.org/files/ENCFF462ONT/	ENCSR000AIG	4	WashU Epigenome	mm10_chr7:142,300,000-142,750,000
MYOD1 ChIP-seq	C2C12 differentiated for 24hr	https://www.encodeproject.org/files/ENCFF539PGU/	ENCSR000AIR	4	WashU Epigenome	mm10_chr7:142,300,000-142,750,000
MYOD1 ChIP-seq	C2C12 differentiated for 60hr	https://www.encodeproject.org/files/ENCFF779WLW/	ENCSR000AIH	4	WashU Epigenome	mm10_chr7:142,300,000-142,750,000
MYOD1 ChIP-seq	C2C12 differentiated for 7 days	https://www.encodeproject.org/files/ENCFF004OJP/	ENCSR000AIT	4	WashU Epigenome	mm10_chr7:142,300,000-142,750,000
MYOG ChIP-seq	Mus musculus C2C12	https://www.encodeproject.org/files/ENCFF520IQY/	ENCSR000AIF	4	WashU Epigenome	mm10_chr7:142,300,000-142,750,000
MYOG ChIP-seq	C2C12 differentiated for 24hr	https://www.encodeproject.org/files/ENCFF891VZV/	ENCSR000AID	4	WashU Epigenome	mm10_chr7:142,300,000-142,750,000
MYOG ChIP-seq	C2C12 differentiated for 60hr	https://www.encodeproject.org/files/ENCFF059BXG/	ENCSR000AIC	4	WashU Epigenome	mm10_chr7:142,300,000-142,750,000
MYOG ChIP-seq	C2C12 differentiated for 7 days	https://www.encodeproject.org/files/ENCFF140UCV/	ENCSR000AIW	4	WashU Epigenome	mm10_chr7:142,300,000-142,750,000
*The PaSME ATAC-Seq peaks were unique to skeletal muscle in the Liu, et al. ATAC-Seq study, which evaluated 20 adult tissues [1].
References
1. Liu CY, Wang MY, Wei XY, Wu L, Xu JS, Dai X, et al. An ATAC-seq atlas of chromatin accessibility in mouse tissues. Sci Data. 2019;6. doi: ARTN 65 10.1038/s41597-019-0071-0. PubMed PMID: WOS:000469960600001.

## Sheet: B_Human Public Data
S2 Table: Sheet B_Human Public Data-
Publicly available ChIA-PET, ChIP-seq and DNAse-Seq (DHS). These data were used to generate hypotheses and demonstrate conservation between mouse and human adult muscle specific chromatin structure at H19/IGF2 locus for this study(related to Figure S5).
Experiment	Tissue/cell line	Visualiation software or genome browser (Build)	Data Source	Map
CTCF ChIA-PET	GM12878 cell line	Juicebox Archive map at https://aidenlab.org/juicebox/ Robinson et al., 2018 [1] (hg19 chr11:1,645,000-2,225,000)	Juicebox Archive map: CTCF ChIA-PET in GM12878 from Tang et al. in Cell 2015 [2]	CTCF ChIA-PET on human GM12878 from Jackson Laboratory of Genomic Medicine
CTCF ChIP-seq	GM12878 cell line	Juicebox ENCODE track at https://aidenlab.org/juicebox/ Robinson et al., 2018 [1] (hg19 chr11:1,645,000-2,225,000)	Juicebox ENCODE CTCF ChIP-seq track: Accesion ENCFF001HHV/ Experiment ENCSR000DRZ	CTCF Chip-seq on human GM12878 from University of Washington				2	2_1	raw signal	bigWig
CTCF ChIP-seq	GM12878 cell line	UCSC Genome Browser (hg19 chr11:1,645,000-2,225,000)	Encode Analysis Hub: ENCODE Transcription Factors Track Settings	GM12878 TFBS Signal of CTCF from Stanford
CTCF ChIP-seq	K562 cell line	UCSC Genome Browser (hg19 chr11:1,645,000-2,225,000)	Encode Analysis Hub: ENCODE Transcription Factors Track Settings	K562 TFBS Signal of CTCF from Broad
CTCF ChIP-seq	H1-hESC cell line	UCSC Genome Browser (hg19 chr11:1,645,000-2,225,000)	Encode Analysis Hub: ENCODE Transcription Factors Track Settings	H1-hESC TFBS Signal of CTCF from HudsonAlpha
RAD21 ChIP-seq	GM12878 cell line	UCSC Genome Browser (hg19 chr11:1,645,000-2,225,000)	Encode Analysis Hub: ENCODE Transcription Factors Track Settings	GM12878 TFBS Signal of RAD21 from HudsonAlpha
RAD21 ChIP-seq	K562 cell line	UCSC Genome Browser (hg19 chr11:1,645,000-2,225,000)	Encode Analysis Hub: ENCODE Transcription Factors Track Settings	K562 TFBS Signal of RAD21 from HudsonAlpha
RAD21 ChIP-seq	H1-hESC cell line	UCSC Genome Browser (hg19 chr11:1,645,000-2,225,000)	Encode Analysis Hub: ENCODE Transcription Factors Track Settings	H1-hESC TFBS Signal of RAD21 from HudsonAlpha
Dnase Hypersensitivity Sites DNase-seq (DHS)	Adult liver	WashU Epigenome Browser (hg19 chr11:1,645,000-2,225,000)	Roadmap Epigenomics Project data source https://egg2.wustl.edu/roadmap/web_portal/imputed.html	E066 Liver DNase imputed pval signal
Dnase Hypersensitivity Sites DNase-seq (DHS)	Adult heart	WashU Epigenome Browser (hg19 chr11:1,645,000-2,225,000)	Roadmap Epigenomics Project data source https://egg2.wustl.edu/roadmap/web_portal/imputed.html	E105 Right Ventricle DNase imputed pval signal
Dnase Hypersensitivity Sites DNase-seq (DHS)	Adult skeletal muscle	WashU Epigenome Browser (hg19 chr11:1,645,000-2,225,000)	Roadmap Epigenomics Project data source https://egg2.wustl.edu/roadmap/web_portal/imputed.html	E108 Skeletal Muscle DNase imputed pval signal
H3K27ac ChIP-Seq	Adult skeletal muscle	WashU Epigenome Browser (hg19 chr11:1,645,000-2,225,000)	Roadmap Epigenomics Project data source https://egg2.wustl.edu/roadmap/web_portal/imputed.html	E108 Skeletal Muscle H3K27ac imputed pval signal
H3K4me2 ChIP-Seq	Adult skeletal muscle	WashU Epigenome Browser (hg19 chr11:1,645,000-2,225,000)	Roadmap Epigenomics Project data source https://egg2.wustl.edu/roadmap/web_portal/imputed.html	E108 Skeletal Muscle H3K4me2 imputed pval signal
H3K4me1 ChIP-Seq	Adult skeletal muscle	WashU Epigenome Browser (hg19 chr11:1,645,000-2,225,000)	Roadmap Epigenomics Project data source https://egg2.wustl.edu/roadmap/web_portal/imputed.html	E108 Skeletal Muscle H3K4me1 imputed pval signal
References
1. Robinson JT, Turner D, Durand NC, Thorvaldsdottir H, Mesirov JP, Aiden EL. Juicebox.js Provides a Cloud-Based Visualization System for Hi-C Data. Cell Syst. 2018;6(2):256-8 e1. Epub 20180207. doi: 10.1016/j.cels.2018.01.001. PubMed PMID: 29428417; PubMed Central PMCID: PMCPMC6047755.
2. Tang Z, Luo OJ, Li X, Zheng M, Zhu JJ, Szalaj P, et al. CTCF-Mediated Human 3D Genome Architecture Reveals Chromatin Topology for Transcription. Cell. 2015;163(7):1611-27. Epub 20151210. doi: 10.1016/j.cell.2015.11.024. PubMed PMID: 26686651; PubMed Central PMCID: PMCPMC4734140.

## Sheet: C_Genome Coordinates for ROI
S2 Table: Sheet C_Genome Coordinates for ROI-
Mouse and Human Genome Coordinates for Regions of Interest (ROI) (see related Figures/Tables below )
ROI	mouse mm9	mouse mm10	reference	comment	related Figure(s)/Table(s)	ROI	human hg19	reference	comment	related Figure
CCD	chr7:149795195-149797107	chr7:142,609,290-142,611,202	Charalambous et al., 2004 [1]	Location extrapolated from 1.9 kb EcoR fragment defined as CCD and includes CR1 and CR2.	Figures 1A,1B,S2A	CCD	chr11:2,056,563-2,058,802	Ainscough et al., 2000 [2]; Nativio et al., 2009 [3]; Nativio et al., 2011 [4]	Approximated to include sequence spanning DHS, CR1 and CR2.	Figure S5
CR1	chr7:149796585-149796688	chr7:142610680-142610783	Ainscough et al., 2000 [2]		Figures 1A, ,S2A	CR1	chr11 2058213 2058316	Ainscough et al., 2000 [2]		Figure S5
CR2	chr7:149795230-149795429	chr7:142609325-142609524	Ainscough et al., 2000 [2]		Figures 1A, S2A	CR2	chr11 2056563 2056762	Ainscough et al., 2000 [2]		Figure S5
DHS	chr7:149796161-149797107	chr7:142,610,256-142,611,202	Ainscough et al., 2000 [2]	Location extrapolated from 1 kb PstI/EcoRI fragment defined by DnaseI hypersensitiviey and includes CR1.	Figures 1A, S2A	DHS	chr11:2057803-2058802	Ainscough et al., 2000 [2]; Nativio et al., 2009 [3]; Nativio et al., 2011 [4]	Approximated 1 kb DHS region centered at CR1: includes sequence used for referenced 3C ananlyses	Figure S5
Ivr (from TSS1)	chr7:149797212-149806716*	chr7 142611307 142620811	Huang, 2010 [5], here	* Termination site extracted from Table S2 Mouse Public Data for liver and limb Long RNA-seq plus reads, which is near AATAAA polyadenylation sequence ending at mm9 chr7:149806700.	Figures 1A, 3E, 4A, 4B,S1, S2A, S3C,S4A,S4B; Table S1
IvrEx1 (TSS1)	chr7:149797212-149797251	chr7 142611307 142611346	Huang, 2010 [5], here		Figures 1A, S2A; Table S1
IvrEx1 (TSS2)	chr7:149797224-149797251	chr7 142611319 142611346	Huang, 2010 [5], here		Figures 1A, S2A; Table S1
IvrEx2	chr7:149797865-149798099	chr7 142611960 142612194	Huang, 2010 [5], here		Figures 1A, S2A; Table S1
IvrEx3	chr7:149799998-149806716*	chr7 142614093 142620811	Huang, 2010 [5], here	* Termination site extracted from Table S2 Mouse Public Data for liver and limb Long RNA-seq plus reads, which is near AATAAA polyadenylation sequence ending at mm9 chr7:149806700.	Figures 1A, S2A; Table S1
DIvr		chr7:142611248-142620879	here		Figure S2A
DCCDIvr		chr7:142608142-142620879	here		Figures 3, 4, S2A, S3, S4
PaSME		chr7:142599494-142601493	here	Location approximated from 2 kb region with adult specific skeletal muscle enhancer marks and transcription factor binding.	Figures 4B and S4B	PaSME	chr11:2,048,101-2,050,100		Approximated region that includes adult skeletal muscle specific enhancer marks.	Figure S5
ICR		chr7:142580253-142582478	Thorvaldsen et al.,2002 [6]; Ideraabdullah et al., 2014 [7]	Location extrapolated 2.2 kb HindIII fragment that includes 4 CTCF ICR binding sites between -4.3 kb and -2.1 kb relative to H19 transcription start site.	Figures 3, 4, S1, S3, S4	ICR	chr11:2,019,933-2,024,615	Bell and Felsenfeld, 2000 [8]; Cerrato et al., 2008 [9]; Hur et al., 2016 [10]		Figure S5
Endodermal Enhancer (EE)		chr7:142567509-142570047	Leighton et al.,1995 [11]	Location extrapolated from EE defined between +3 kb (XbaI) and +5.5 kb (EcoRI) relative to H19 transcription start site.	Figure S1
SME		Chr7:142543395-142567504	Kaffer et al., 2001 [12]	Location extrapolated from DSME descritpion: 24 kb deletion between +34.7 kb (BamHI ) and +10.7 kb (EcoRI) relative to H19 transcription start site.	Figures 3, 4, S1, S3, S4	SME	chr11:1,964,590-1,981,881	Kaffer et al., 2001 [12]	Approcimated from Liftover of mm10 SME sequence liftover SME iftover with common enhancer marks in skeletal muscle.	Figure S5
References
1. Charalambous M, Menheniott TR, Bennett WR, Kelly SM, Dell G, Dandolo L, et al. An enhancer element at the Igf2/H19 locus drives gene expression in both imprinted and non-imprinted tissues. Dev Biol. 2004;271(2):488-97. Epub 2004/06/30. doi: 10.1016/j.ydbio.2004.04.022. PubMed PMID: 15223349.
2. Ainscough JF, John RM, Barton SC, Surani MA. A skeletal muscle-specific mouse Igf2 repressor lies 40 kb downstream of the gene. Development. 2000;127(18):3923-30. Epub 2000/08/23. PubMed PMID: 10952890.
3. Nativio R, Wendt KS, Ito Y, Huddleston JE, Uribe-Lewis S, Woodfine K, et al. Cohesin is required for higher-order chromatin conformation at the imprinted IGF2-H19 locus. PLoS Genet. 2009;5(11):e1000739. Epub 2009/12/04. doi: 10.1371/journal.pgen.1000739. PubMed PMID: 19956766; PubMed Central PMCID: PMCPMC2776306.
4. Nativio R, Sparago A, Ito Y, Weksberg R, Riccio A, Murrell A. Disruption of genomic neighbourhood at the imprinted IGF2-H19 locus in Beckwith-Wiedemann syndrome and Silver-Russell syndrome. Hum Mol Genet. 2011;20(7):1363-74. Epub 2011/02/02. doi: 10.1093/hmg/ddr018. PubMed PMID: 21282187; PubMed Central PMCID: PMCPMC3049359.
5. Huang R. Mapping and regulation of imprinted macro non-coding RNAs in the mouse genome. Doctoral dissertation, University of Vienna; 2010.
6. Thorvaldsen JL, Mann MR, Nwoko O, Duran KL, Bartolomei MS. Analysis of sequence upstream of the endogenous H19 gene reveals elements both essential and dispensable for imprinting. Mol Cell Biol. 2002;22(8):2450-62. doi: 10.1128/MCB.22.8.2450-2462.2002. PubMed PMID: 11909940; PubMed Central PMCID: PMCPMC133727.
7. Ideraabdullah FY, Thorvaldsen JL, Myers JA, Bartolomei MS. Tissue-specific insulator function at H19/Igf2 revealed by deletions at the imprinting control region. Hum Mol Genet. 2014;23(23):6246-59. Epub 20140702. doi: 10.1093/hmg/ddu344. PubMed PMID: 24990148; PubMed Central PMCID: PMCPMC4222363.
8. Bell AC, Felsenfeld G. Methylation of a CTCF-dependent boundary controls imprinted expression of the Igf2 gene. Nature. 2000;405(6785):482-5. doi: 10.1038/35013100. PubMed PMID: 10839546.
9. Cerrato F, Sparago A, Verde G, De Crescenzo A, Citro V, Cubellis MV, et al. Different mechanisms cause imprinting defects at the IGF2/H19 locus in Beckwith-Wiedemann syndrome and Wilms' tumour. Hum Mol Genet. 2008;17(10):1427-35. Epub 20080201. doi: 10.1093/hmg/ddn031. PubMed PMID: 18245780.
10. Hur SK, Freschi A, Ideraabdullah F, Thorvaldsen JL, Luense LJ, Weller AH, et al. Humanized H19/Igf2 locus reveals diverged imprinting mechanism between mouse and human and reflects Silver-Russell syndrome phenotypes. Proc Natl Acad Sci U S A. 2016;113(39):10938-43. Epub 20160912. doi: 10.1073/pnas.1603066113. PubMed PMID: 27621468; PubMed Central PMCID: PMCPMC5047210
11. Leighton PA, Saam JR, Ingram RS, Stewart CL, Tilghman SM. An enhancer deletion affects both H19 and Igf2 expression. Genes Dev. 1995;9(17):2079-89. Epub 1995/09/01. doi: 10.1101/gad.9.17.2079. PubMed PMID: 7544754.
12. Kaffer CR, Grinberg A, Pfeifer K. Regulatory mechanisms at the mouse Igf2/H19 locus. Mol Cell Biol. 2001;21(23):8189-96. Epub 2001/11/02. doi: 10.1128/MCB.21.23.8189-8196.2001. PubMed PMID: 11689707; PubMed Central PMCID: PMCPMC99983.
																							Ref
																							Bell and Felsenfeld 2000, Cerrato, F. et al., 2008, Hur et al.,2016
																2032244

## Sheet: D_PWM Mouse CTCF ChIPSeq_Motifs
S2 Table: Sheet D_ PWM Mouse CTCF ChIPSeq_Motifs-
Position Weigth Matrix (PWM) Tools to identify the CTCF binding site within CTCF ChIP peaks at mouse H19/Igf2 locus.
Mouse sequence assayed:	mm10 Chr7: 142,300,000-142,750,000
CCTC ChIP-seq track evaluated:	Heart neonatal d0	https://www.encodeproject.org/files/ENCFF909WHG/	(see Sheet A_Mouse Public Data )
PWMTools:	https://epd.expasy.org/pwmtools/pwmtools/pwmscan.php
PWMScan Genome Assemblies:	M. musculus (March 2012 GRCm38/mm10)
Motif Library:	JASPAR CORE 2020 vertebrates
Motif:	CTCF MA0139.1 (length=19)
CTCF ChIPseq Peak Region	mm10 sequence analysed PWMScan	CTCF motif location(s) GRCm38/mm10	CTCF MA0139.1 sequence (mapped in Figure XB)	orientation	JASPAR 2020 CTCF PWMScan analysis
CTCF_1_Krtap	chr7:142316641-142316880	chr7:142316709-142316727	TTACCACCAGGTGGCACTG	forward	P-value=2.76e-09
CTCF_2_Krtap	chr7:142334328-142334537	chr7:142334436-142334454	CAGCCACCAGGGGGCGCTC	forward	P-value=1.72e-08
CTCF_3_upSyt8	chr7:142425942-142426142	chr7:142426044-142426062	TCACCTGCAGAGGGCGAGG	reverse	P-value=2.05e-05
CTCF_4a_upSyt8	chr7-142428279-142428568	chr7:142428349-142428367	TGTACAGAAGGGGGCGCCC	forward	P-value=3.73e-06
CTCF_4b_upSyt8	"	chr7:142428468-142428486	CAGACAGCAGGGGGAGCTG	forward	P-value=4.11e-06
CTCF_5_Syt8	chr7-142435665-142435844	chr7:142435752-142435770	CAGCCACTAGGAGGAGCCG	reverse	P-value=2.93e-06
CTCF_6_Tnni2	chr7-142440629-142440807	chr7:142440721-142440739	CTATCAGCAGGGGGCAGTA	forward	P-value=9.27e-07
CTCF_7_Lsp1	chr7-142481260-142481450	chr7:142481366-142481384	CAGCCTGCAGGGGGCAGAA	forward	P-value=8.07e-07
CTCF_8_Lsp1	chr7-142487356-142487551	chr7:142487454-142487472	TTAACAGCAGGGGGCACTT	forward	P-value=7.30e-06
CTCF_9_Tnnt3	chr7-142496987-142497169	chr7:142497065-142497083	TGGCCAGCAGGGGAGGGTG	reverse	P-value=9.36e-06
CTCF_10_Tnnt3	chr7-142497881-142498090	chr7:142497993-142498011	AAGACTCCAGGGGGCACCA	reverse	P-value=5.76e-06
CTCF_11_upMrpl23	chr7-142522474-142522690	chr7:142522560-142522578	CAGACGCCAGGGGGTGCTC	forward	P-value=1.61e-05
CTCF_12a_Mrpl23	chr7-142533020-142533227	chr7:142533097-142533115	CGGAAGCGAGGGGGCGCTG	forward	P-value=4.71e-04
CTCF_12b_Mrpl23	"	chr7:142533157-142533175	TGACCAGGAGGTGCGGCTG	forward	P-value=6.50e-04
CTCF_13_Mrpl23	chr7-142537988-142538207	chr7:142538099-142538117	AGGCCGCTAGATGGCAGTC	forward	P-value=4.89e-06
CTCF_14a_Nctc1	chr7-142549937-142550219	chr7:142550035-142550053	TGGCCGCTGGGAGGAAGGG	reverse	P-value=3.39e-04
CTCF_14b_Nctc1	"	chr7:142550115-142550133	ATGCCAGCAGGGAGCAGTG	reverse	P-value=1.68e-05
CTCF_14c_Nctc1	"	chr7:142550169-142550187	CAACCACGAGGTGGCGTGG	forward	P-value=2.86e-05
CTCF_15_ICR3_4	chr7-142580221-142580389	chr7:142580307-142580325	ATGCCGCGTGGTGGCAGTA	reverse	P-value=9.98e-05
CTCF_15b_ICR3_4	chr7-142580669-142580859	chr7:142580762-142580780	CTACCGCGCGGTGGCAGCA	reverse	P-value=1.72e-04
CTCF_16a_ICR1_2	chr7-142581707-142581912	chr7:142581788-142581806	TTGCCGCACGGCGGCAGTG	reverse	P-value=2.08e-04
CTCF_16_ICR1_2	chr7-142581940-142582116	chr7:142582032-142582050	TTGCCGCGTGGTGGCAGCA	reverse	P-value=4.60e-05
CTCF_17_CCD	chr7-142610627-142610867	chr7:142610750-142610768	TGACCTCACGGGGGCGCAA	forward	P-value=1.48e-05
CTCF_18_upIgf2 (Igf2prox)	chr7-142672223-142672402	chr7:142672322-142672340	TGACCACCAGATGTCAAGC	reverse	P-value=4.81e-06
CTCF_19_upIgf2 (Igf2prox)	chr7-142675751-142675978	chr7:142675854-142675872	CGTCCAGCAGAGGTCACCA	reverse	P-value=2.10e-07
CTCF_20_Ins2_1	chr7-142714771-142714984	chr7:142714861-142714879	TGAACAGCAGAGGGAGACA	reverse	P-value=1.29e-05
CTCF_20_Ins2_2	chr7-142720820-142720990	chr7:142720925-142720944	TGAACAGCAGAGGGAGACA	forward	P-value=4.05e-08
CTCF_21_Ins2_1	chr7-142737015-142737234	chr7:142737123-142737142	CAACCACCAGAGGGAGACA	forward	P-value=4.54e-07
CTCF_21_Ins2_2	chr7-142737858-142738092	chr7:142737953-142737972	CGACCACCAGAGGGAGACC	reverse	P-value=1.07e-06

## Sheet: E_PWM Human CTCF ChIPSeq_Motifs
S2 Table: Sheet E_PWM Human CTCF ChIPSeq_Motifs-
Position Weigth Matrix (PWM) Tools to identify the CTCF binding site within CTCF ChIP peaks at the human H19/IGF2 locus.
Human sequence assayed:	hg19 Chr11: 1,645,000-2,225,000
CCTC ChIP seq track evaluated:	GM12878	Encode Consortium data from UCSC hg19 browser	(see Human Public Data sheet)
PWMTools:	https://epd.expasy.org/pwmtools/pwmtools/pwmscan.php
PWMScan Genome Assemblies:	H.sapiens (Feb 2009 GRCh37/hg19)
Motif Library:	JASPAR CORE 2020 vertebrates
Motif:	CTCF MA0139.1 (length=19)
CTCF ChIPseq Peak Region	GRCh37/hg19 sequence analysed PWMScan	CTCF motif location(s) GRCh37/hg19	CTCF motif location(s) GRCg38/hg38	CTCF MA0139.1 sequence (mapped in Supplemental Figure XB)	orientation	JASPAR 2020 CTCF PWMScan analysis	Previoulsy annotated ICR putative CTCF binding conserved sequences (with CTCF MA0139.1 sequence in red and CTS5 variations denoted in lower case)	GRCh37/hg19 sequence	orientation	Hur S, et al. 2016 [1]	Bell A and Felsenfeld G 2000 [2]
CTCFa_KRTAP5-5	chr11-1650084-1650337	chr11 - 1650102 1650121	chr11 - 1628872 1628891	TGAGCGGAAGAGGATGCCC	reverse	P-value=9.92e-04
"	"	chr11 - 1650206 1650225	chr11 - 1628976 1628995	CCGCCGCACGGTGTCGCTG	reverse	P-value=3.45e-04
CTCFb_KRTAP5-5down	chr11-1661391-1661650	chr11 + 1661509 1661528	chr11 + 1640279 1640298	GGGCCGCCAGGGGGCACTG	forward	P-value=5.59e-07
CTCFc_KRTAP5-5down	chr11-1673975-1674242	chr11 + 1674093 1674112	chr11 + 1652863 1652882	TGGCCACCAGGTGGCACTG	forward	P-value=1.98e-09
CTCF_1_upKRTAP5-6	chr11-1714511-1714737	chr11 + 1714605 1714624	chr11 + 1693375 1693394	CTGCCACCAGGTGGCGCTT	forward	P-value=2.54e-07
CTCF_2_upKRTAP5-6	chr11-1715276-1715520	chr11 + 1715383 1715402	chr11 + 1694153 1694172	CGGCCCCCAGGGGGCGCTC	forward	P-value=2.56e-06
CTCF_3_downKRTAP5-6	chr11-1727928-1728113	chr11 + 1728003 1728022	chr11 + 1706773 1706792	TCGCCAGCAGAGGGCAGCT	forward	P-value=2.86e-07
CTCF_4_upSyt8	chr11-1846249-1846529	chr11 + 1846341 1846360	chr11 + 1825111 1825130	TGTACGGAAGGGGGCGCCC	forward	P-value=2.60e-05
"	"	chr11 + 1846481 1846500	chr11 + 1825251 1825270	CAGACAGCAGGGGGAGCTT	forward	P-value=1.41e-05
CTCF_5s_upSyt8	chr11-1847896-1848065	chr11 + 1847992 1848011	chr11 + 1826762 1826781	TGACCTCCAGGGAGCGCAC	forward	P-value=9.06e-06
CTCF_6_upSyt8	chr11-1853733-1853970	chr11 - 1853844 1853863	chr11 - 1832614 1832633	TGGCCACCAGGTGGCGCCG	reverse	P-value=3.29e-09
CTCF_7_downSyt8	chr11-1859002-185926	chr11 + 1859117 1859136	chr11 + 1837887 1837906	TGAGCAGCAGGGGGCAGCA	forward	P-value=2.45e-06
CTCF_8_downSyt8	chr11-1859342-1859580	chr11 + 1859460 1859479	chr11 + 1838230 1838249	CCCAATGCAGGTGGCGCCA	forward	P-value=9.50e-04
CTCF_9_Lsp1	chr11-1897692-1897920	chr11 + 1897798 1897817	chr11 + 1876568 1876587	CTGCCTGCAGGGGGCAGAG	forward	P-value=3.59e-06
CTCF_10_Lsp1	chr11-1903723-1903973	chr11 + 1903843 1903862	chr11 + 1882613 1882632	CCACCAGCAGGGGGCGCTT	forward	P-value=1.05e-06
CTCF_11_upTnnt3	chr11-1938909-1939162	chr11 - 1939043 1939062	chr11 - 1917813 1917832	TGGCCAGCAGGGGAAGGTG	reverse	P-value=2.71e-06
CTCF_12_Mrpl23	chr11-1970267-1970485	chr11 + 1970376 1970395	chr11 + 1949146 1949165	TGGTCACCAGAGGGAATGT	forward	P-value=1.72e-04
CTCF_13_Mrpl23	chr11-1974824-1975066	chr11 + 1974933 1974952	chr11 + 1953703 1953722	CTGCCACTAGATGGCAGTC	forward	P-value=3.85e-07
CTCF_14_downMrpl23	chr11-1990357-1990581	chr11 + 1990461 1990480	chr11 + 1969231 1969250	CTGCCTGGTGGGGGCAGCA	forward	P-value=1.92e-04
CTCF_15_ICR7	chr11-2019614-2019857	chr11 - 2019733 2019752	chr11 - 1998503 1998522	TTGTCAGTAGAGTGCGCCC**	reverse	P-value=1.65e-04
CTCF_16_ICR6	chr11-2020146-2020418	chr11 - 2020273 2020292	chr11 - 1999043 1999062	TGGCCGAGAGGCGGCAGTG*	reverse	P-value=7.25e-05	﻿GGTTGTGGCTGTGGAGACGGAAATGGCCGAGAGGCGGCAGTGGTGACT	chr11:2,020,267-2,020,314	reverse	CTS7	h7
CTCF_17_ICR5	chr11-2021082-2021331	chr11 - 2021196 2021215	chr11 - 1999966 1999985	TGGCCGCGCGGCGGCAGTG*	reverse	P-value=5.29e-04	﻿GGTTGTAGTTGTGGAATCGGAAGTGGCCGCGCGGCGGCAGTGCAGGCT	chr11:2,021,190-2,021,237	reverse	CTS6	h6
No CTCF peak							﻿GGTTGTAGTTGTGGAATCGGAgGTGGCtGCGCGGCGGCAGTGCAGGCT	chr11:2,021,596-2,021,643	reverse	CTS5	h5
CTCF_18_ICR4	chr11-2021887-2022153	chr11 - 2022008 2022027	chr11 - 2000778 2000797	TGGCCGCGTGGCGGCAGTG*	reverse	P-value=4.57e-04	﻿GGTTGTAGCTGTGGAATCGGAAGTGGCCGCGTGGCGGCAGTGCAGGCT	chr11:2,022,002-2,022,049	reverse	CTS4	h4
CTCF_19_ICR3	chr11-2023309-2023554	chr11 - 2023441 2023460	chr11 - 2002211 2002230	TGGCCGCGCGGCGGCAGTG*	reverse	P-value=4.72e-04	﻿GGTTGTAAGTGTGGACTCAAAAGTGGCCGCGCGGCGGCAGTGCAGGCT	chr11:2,023,435-2,023,482	reverse	CTS3	h3
CTCF_20_ICR2	chr11-2023739-2023964	chr11 - 2023842 2023861	chr11 - 2002612 2002631	TGGCCGCGCGGCGGCAGTG*	reverse	P-value=5.29e-04	﻿GGTTGTAGTTGTGGAATCGGAAGTGGCCGCGCGGCGGCAGTGCAGGCT	chr11:2,023,836-2,023,883	reverse	CTS2	h2
CTCF_21_ICR1	chr11:2024121-2024352	chr11 - 2024247 2024266	chr11 - 2003017 2003036	TGGCCGCGCGGCGGCAGTG*	reverse	P-value=6.54e-04	﻿GGCTGTACGTGTGGAATCAGAAGTGGCCGCGCGGCGGCAGTGCAGGCT	chr11:2,024,241-2,024,288	reverse	CTS1	h1
CTCF_22_CCD	chr11-2058179-2058423	chr11 + 2058283 2058302	chr11 + 2037053 2037072	TGACCTCACGGGGGCGCAG	forward	P-value=7.37e-05
CTCF_23_downCCD	chr11-2095546-2095831	chr11 - 2095681 2095700	chr11 - 2074451 2074470	GTTTCAGTAGGGGGCGCTG	reverse	P-value=3.02e-06
CTCF_24_upIGF2 (IGF2prox)	chr11-2171465-2171713	chr11 - 2171593 2171612	chr11 - 2150363 2150382	TCCCCACTAGATGTCCTAT	reverse	P-value=8.21e-04
CTCF_25_upIGF2 (IGF2prox)	chr11-2172714-2172965	chr11 - 2172831 2172850	chr11 - 2151601 2151620	TGGCCGCCAGGTGTCAGCA	reverse	P-value=1.91e-06
CTCF_26_upIGF2 (IGF2prox)	chr11-2173255-2173511	chr11 - 2173365 2173384	chr11 - 2152135 2152154	TGGCCACATGGTGTCAGGC	reverse	P-value=3.48e-05
CTCF_27_Th	chr11-2177748-2177983	chr11 - 2177859 2177878	chr11 - 2156629 2156648	CGACCAGCAGATGGCATCA	reverse	P-value=1.25e-06
CTCF_28a_downTh	chr11-2207963-2208188	chr11 + 2208081 2208100	chr11 + 2186851 2186870	GCACCACAGGATGGCGCCC	forward	P-value=2.35e-05
CTCF_28b_downTh	chr11-2207963-2208188	chr11 + 2208153 2208172	chr11 + 2186923 2186942	GAGCCTCCAGGTGAAGCCA	forward	P-value=2.47e-05
CTCF_29_downTh	chr11-2216206-2216463	chr11 - 2216315 2216334	chr11 - 2195085 2195104	TGGCCGCAAGGGGGTGCCA	reverse	P-value=6.84e-06
CTCF_30_downTh	chr11-2218497-2218749	chr11 + 2218619 2218638	chr11 + 2197389 2197408	TGGCCACACGGTGGGGCCC	forward	P-value=2.83e-04
* ICR CTCF sites within ICR peaks ICR1, ICR2, ICR3, ICR4 correspond to CTS1, CTS2, CTS3 and CTS4, respectively. The peaks corresponding to ICR5 and ICR6, however, include CTS6 and CTS7 sequence, respectively.
**There is no CTCF ChIPseq peak at sequence overlapping CTS5 sequence [2]. The ICR7 ChIP seq peak includes a CTCF motif that was previously not evaluated [2].
References
1. Hur SK, Freschi A, Ideraabdullah F, Thorvaldsen JL, Luense LJ, Weller AH, et al. Humanized H19/Igf2 locus reveals diverged imprinting mechanism between mouse and human and reflects Silver-Russell syndrome phenotypes. Proc Natl Acad Sci U S A. 2016;113(39):10938-43. Epub 20160912. doi: 10.1073/pnas.1603066113. PubMed PMID: 27621468; PubMed Central PMCID: PMCPMC5047210.
2. Bell AC, Felsenfeld G. Methylation of a CTCF-dependent boundary controls imprinted expression of the Igf2 gene. Nature. 2000;405(6785):482-5. doi: 10.1038/35013100. PubMed PMID: 10839546.
