# Supplementary material for: Igf2 adult-specific skeletal muscle enhancer activity revealed in mice with intergenic CTCF boundary deletion
Source: PLoS Genet. 2025 Aug 29;21(8):e1011834. doi: 10.1371/journal.pgen.1011834 (PMC12416839; doi:10.1371/journal.pgen.1011834)
Supplement: S3 Table — (XLSX) [file pgen.1011834.s008.xlsx]

## Sheet: A_Southern blot probes
S3 Table: Sheet A_Southern blot probes
	Mouse (GRCm38/mm10)	Plasmid*	Probe
5' Probe (5'P)	chr7:142,600,680-142,602,035	pSC-5'EXT_1f/2f	1374bp EcoRI fragment
3' Probe (3'P)	chr7:142,624,425-142,624,942	pSC-3'EXT_3f/4f	545bp BamHI fragment
*The StrataClone PCR Cloning Kit was used to clone designated fragment into StrataClone plasmid pSC-A-smp/kan.

## Sheet: B_Genotyping primers
S3 Table: Sheet B_Genotyping primers and pcr conditions
Region	Primer	Figure S2	Sequence	Source	primer pair (allele)	Size (bp)	Tm (℃)	Cycle #
CCDIvr	IvrHSSdelf1	c1	GAATCCACTGGCCTCAGAAG	This study	IvrHSSdelf1/IvrHSSinvf3 (WT)	347	58	35
	IvrHSSinvf3	c2	TCTCTCGATGTGCTCGTGAT	This study	IvrHSSdelf1/IvrHSSinvf3 (inserted loxP on DIvr+Neo and DIvr)	450	58	35
	IvrdelF1	d2	CTTAGGTGTGGGACAGCAAAGG	This study	IvrdelF1/PGK-neoF (DIvr+Neo)	246	58	35
	PGK-neoF	d1	CCACTTGTGTAGCGCCAAGTGCC	Thorvaldsen et al., 2002 [1]
	IvrdelR2	e	ATGTAACCAGCCTCATAGCCGC	This study	IvrdelF1/IvrdelR2 (DIvr)	273	60	35
	IvrHSSdelR2	f	AAGTGGCATGTAACCAGCCT	This study	IvrHSSdelf1/IvrHSSdelR2 (DCCDIvr)	430	58	35
ROSA26::FLPe	oIMR1348		CACTGATATTGTAAGTAGTTTGC	JAX	oIMR1348/oIMR1349 (Flp)	750	58	35
	oIMR1349		CTAGTGCGAAGTAGTGATCAGG	JAX
E2a-Cre	Cref		ATTCTCCCACCGTCAGTACG	Miwa et al., 2009 [2]	Cref/CreR (Cre)	472	51.7	35
	Crer		CGTTTTCTGAGCATACCTGGA	Miwa et al., 2009 [2]
H19_ICR	H19-4.8f		CCAACTGAGAGGGCCATAGTGTGAG	Thorvaldsen et al., 2002 [1]	H19-4.8f/HSEQR1 (D3.8 ICR)	280	58	35
	H19-4.6r		GGGCTAGTATCCAGTGAGAGCCTAG	Thorvaldsen et al., 2002 [1]	H19-4.8f/H10-4.6r (wt ICR)	223	58	35
	HSEQR1		CCACAGAGTCAGCATCCAC	Thorvaldsen et al., 2002 [1]
References
1. Thorvaldsen JL, Mann MR, Nwoko O, Duran KL, Bartolomei MS. Analysis of sequence upstream of the endogenous H19 gene reveals elements both essential and dispensable for imprinting. Mol Cell Biol. 2002;22(8):2450-62. doi: 10.1128/MCB.22.8.2450-2462.2002. PubMed PMID: 11909940; PubMed Central PMCID: PMCPMC133727.
2. Miwa T, Zhou L, Kimura Y, Kim D, Bhandoola A, Song WC. Complement-dependent T-cell lymphopenia caused by thymocyte deletion of the membrane complement regulator Crry. Blood. 2009;113(12):2684-94. Epub 20090109. doi: 10.1182/blood-2008-05-157966. PubMed PMID: 19136662; PubMed Central PMCID: PMCPMC2661856.

## Sheet: C_Allele-specific expression
S3 Table: Sheet C_Allele-specific expression primers and RFLP assays
Gene	Primer	Sequence	Size (bp)	RFLP enzyme	B6 (bp)	Cast (bp)	Source
H19	HE2	TGATGGAGAGGACAGAAGGG	235	Cac81	173, 62	235	Hur et al., 2016 [1]
	HE4	TTGATTCAGAACGAGACGGAC
Igf2	Igf2_18	ATCTGTGACCTCCTCTTGAGCAGG	201	MluC1	181, 20	166, 20, 15	SanMiguel et al., 2018 [2]
	Igf2_20	GGGTTGTTTAGAGCCAATCAA
Ivr*	Ivr_13f (a)	﻿AAGCTCCTCGTGGGGTTACT	390	AvrII	241149	390	This study, a in Figure 1B
	6261r (a)	TCTAGCAATGACCCTAACCACA
Ivr*	Ivr26f (b)	CGTGAAAGTCTTCACAGTCAGG	251	AvrII	190, 61	251	This study, b in Figure 1B
	Ivr27r (b)	GACACACAGCATATAGGGGTCA
* B6/Cast polymophism at mm10 chr7:142,614,208
References
1. Hur SK, Freschi A, Ideraabdullah F, Thorvaldsen JL, Luense LJ, Weller AH, et al. Humanized H19/Igf2 locus reveals diverged imprinting mechanism between mouse and human and reflects Silver-Russell syndrome phenotypes. Proc Natl Acad Sci U S A. 2016;113(39):10938-43. Epub 20160912. doi: 10.1073/pnas.1603066113. PubMed PMID: 27621468; PubMed Central PMCID: PMCPMC5047210.
2. SanMiguel JM, Abramowitz LK, Bartolomei MS. Imprinted gene dysregulation in a Tet1 null mouse model is stochastic and variable in the germline and offspring. Development. 2018;145(7). Epub 20180329. doi: 10.1242/dev.160622. PubMed PMID: 29530881; PubMed Central PMCID: PMCPMC5963867.

## Sheet: D_Total RNA (RT-qPCR)
S3 Table: Sheet D_Total RNA (RT-qPCR) primers
Gene		In house Primer name	Sequence	Source
H19	F	H19qPCRF	GTCTCGAAGAGCTCGGACTG	Hur et al., 2016 [1]
	R	H19qPCRR	ACTGGCAGGCACATCCAC
Igf2	F	Igf2qPCRF	CGCTTCAGTTTGTCTGTTCG	Hur et al., 2016 [1]
	R	Igf2qPCRR	GCAGCACTCTTCCACGATG
Rplp0 (housekeeping)	F	arppo72L (ArbpsPCRF)	TCCCACTTACTGAAAAGGTCAAG	Hur et al., 2016 [1]
	R	arppo72r (ArbpqPCRR)	TCCGACTCTTCCTTTGCTTC
Nono (housekeeping)	F	NonoF (NonoqPCRF)	GCTCGTGAGAAGCTGGAGAT	Hur et al., 2016 [1]
	R	NonoR (NonoqPCRR)	TTCTTGACGTCTCATCAAATCC
Rpl13a (housekeeping)	F	Rpl13aqPCRF	ATCCCTCCACCCTATGACAA	Hur et al., 2016 [1]
	R	Rpl13aqPCRR	GCCCCAGGTAAGCAAACTT
References
1. Hur SK, Freschi A, Ideraabdullah F, Thorvaldsen JL, Luense LJ, Weller AH, et al. Humanized H19/Igf2 locus reveals diverged imprinting mechanism between mouse and human and reflects Silver-Russell syndrome phenotypes. Proc Natl Acad Sci U S A. 2016;113(39):10938-43. Epub 20160912. doi: 10.1073/pnas.1603066113. PubMed PMID: 27621468; PubMed Central PMCID: PMCPMC5047210.
