# Supplementary material for: Igf2 adult-specific skeletal muscle enhancer activity revealed in mice with intergenic CTCF boundary deletion
Source: PLoS Genet. 2025 Aug 29;21(8):e1011834. doi: 10.1371/journal.pgen.1011834 (PMC12416839; doi:10.1371/journal.pgen.1011834)
Supplement: S4 Table — (XLSX) [file pgen.1011834.s009.xlsx]

## Sheet: A_CapC Probes 
S4 Table: Sheet A_Capture-C probes (oligonucleotides)
Synthesized by IDT as "Discovery Probe Pool" (related to Figs 3E and 4A, and S1, S3C, S4A an S4B Figs)
IH = Igf2 and H19 locus probe sequence #
Name	Sequence	Probe Ref ID	GC	Length	Blast hits - mm10	Code	chr_mm10	start	stop	strand	Descriptive Name	Property
Probe_1	GTTGAGCTCTTCCAGAAGCAGCTTCTGCAGACTCACAGGAGGGCCAGACTATGCCTAGGAAAAAGGAGGCAGCAGATGATGGAGACCCAGCTTCAGGAACCCAAGATGACAGGGAGAGGA	IH1	54	120	1	good	chr7	142334494	142334613	+	Krtap5_4prox (prox=proximal)	CTCF binding site
Probe_2	AGACCATTAAAGAAAAGAACAAATATTGAGGTGTAACTATGAAGACACAGCACAGAAAAAACAATAAAATGAAACTACTCTTTTGAGGCTTGGGTGGAGAGTCATCTAATTCAGGGGATC	IH2	36	120	1	good	chr7	142671781	142671900	+	Igf2prox	CTCF binding site
Probe_3	CTTTCCTTTGCATATCGGTGGGATGTACAAGGGTGGATTAAACACTGTTCTTAATCCTCATTGGCTTCTCCACCATTCTGCACCTGAAAAGGGAATTTGCAAATCCGGCTCGAGCTTGAC	IH3	46	120	1	good	chr7	142672209	142672328	+	Igf2prox	CTCF binding site
Probe_4	GATCTTCTGGCTCCCAGTCTCTGTGTCCACTAGGGCTCTGGGAACCACAAAGGTCCCAGCTGGAAATAGACAGTCTGCTCCCCTGGCCTGTTTGCTTAGCCATCGTGTGAGGTGTTGCAT	IH4	55	120	1	good	chr7	142675400	142675519	+	Igf2prox	CTCF binding site
Probe_5	GGCCTGGCTGAAGCGTGGCAGGACAGAGAATCTTGCCAAAATAAGTTGTTTATCATTCACAGAAAACCCAAGATAGTGTAAGGGGAAAAAAAAGTGGCAAATGTACCAAATCCGAAGTCT	IH5	42	120	1	good	chr7	142522662	142522781	+	Mrpl23	CTCF binding site
Probe_6	GATCATAGATGGTGATAGGGGAGAAAACTCAATCAGTTGCAATCCGTTTTAGGACTGCGATGTACGACACTTCACTGCCGCCGTGCGGCAACCCTGGTCTTTACACACAAAGGATTCTTT	IH6	48	120	1	good	chr7	142581716	142581835	+	ICR	CTCF binding site
Probe_7	AATGGTTGAACCCCAGCCTCTGCTTTTATGGCTATGGGGTTTCGGTGGACGCACGCACGCGGCAGTTTCTATGTCTCCCGCCTATAACCTATTCTGTATTGAGTTTGGATTGAACAGATC	IH7	49	120	1	good	chr7	142580041	142580160	+	ICR	CTCF binding site
Probe_8	GATCTTCCAGCAGAACTCTAGCGCTCGAGCCTCCGCCCTACCCTCAAACCCGCCTGGCTGCCTGTCCTGCCAGCTCTTGAATGGCCCCTCTGTGTGGCTGCTGCTGGCTCAGACCCCAGC	IH8	64	120	1	good	chr7	142487475	142487594	+	Lsp1	CTCF binding site
Probe_9	GGGCATCCACAATATTTAGAGCTCACTGAACCCTATCTATCTAATGGTATAGATGGAGGTATAGAGGGACACATAGGTTCTGTCCAGGAAGGTTGAGCTGGCCCAACAACTCCAGGGGCC	IH9	49	120	1	good	chr7	142497368	142497487	+	Tnnt3prox	CTCF binding site
Probe_10	GGCACGTGGTGCGAACCAACGTGCGTGGCACCCTAGGCCTCAGTGGTAGTGGCAGGACCTGTGCTCAGTTAGAGGGTTACAAGGTAGGCGCATCCCGGCCGACTGAGTTAAGGCGCAGGT	IH10	62	120	1	good	chr7	142659822	142659941	+	Igf2prom	promoter
Probe_11	GATCTCAGTCAAACTAACTCCTGAGGTTCAGAGAAGCCGGTAAGTTCCTCGGGTTGTAGGGGGACCACAGAGAACTAGAGCTGAATTTGAGAAAGTGAGCTCCCGGGCCGGGAAGGACAG	IH11	53	120	1	good	chr7	142663807	142663926	+	Igf2prom	promoter
Probe_12	CTACTTAGGCTCTTTCTGAGGTACCCCTCCCAGCTACCCCTCTAGGGAGGGATTGCTGCCCCTATGTCCTTAGGGGCCTCCTCAGGACACAAGGCACAGCTATTTCCAGCTTGAGAGATC	IH12	56	120	1	good	chr7	142600407	142600526	+	PaSME	putative adult skeletal muscle enhancer
Probe_13	TCCACACTGGTGTCATTTGACTTACTCTTAGGTCTCCCCTTCCTCAGCCTCCAGAGGTCCTAACCTTGGCTGCACAACTGACTTTTCCTGGGTTCCAACTCAGCTGAGTGGCTTTTACAT	IH13	50	120	1	good	chr7	142550519	142550638	+	Nctc1	CTCF binding site, skeletal muscle enhancer
Probe_14	GATCCTGATGGGGGAACCAGTTAGCTTTCTCCTTGGAGAGTGATGGAATCCTCCTCTCCAGACGGGGACAGGGACATCCCCAACCTGGACATATGTGCTTCCTATACCTCCAGGGACCCT	IH14	55	120	1	good	chr7	142609798	142609917	+	CCD	CTCF binding site

## Sheet: B_ Nuclei processed for CapC
S4 Table: Sheet B_Nuclei processed for CapC
Sample	Genotype**	Skeletal Muscle nuclei*	Nuclei (million)	Capture Pool Tube
JLT1_1	WT_BxC	neonatal	~0.4	5
JLT1_2	WT_BxC	adult	~2	6
JLT1_3	mKO_BxC	neonatal	~1.7	5
JLT1_4	mKO_BxC	adult	~2	6
JLT2_5	WT_CxB	neonatal	~2	5
JLT2_6	WT_CxB	adult	~5	6
JLT2_7	WT_CxB	adult	~5	6
JLT3_8	pKO_CxB	neonatal	~1.5	5
JLT4_13	pKO_CxB	adult	~5	6
JLT5_15	pKO_CxB	adult	~5	6
* For neonatal skeletal muscle, nuclei were isolated from hindlimbs. For adult skeletal muscle, nuclei were isolated from pooled gastrocnemius, quadriceps and tibialis anterior from both hindlimbs.
** mKO_BxC designates mice inheriting CCDIvr deletion from the maternal allele; pKO_CxB designates mice inheriting the CCDIvr deletion from the paternal allele.

## Sheet: C_CapC SNPs
S4 Table: Sheet C_CapC SNPs
Captured sequence within Capture-C probe sites for determining allelic origin of interactions (related to Figs 3E and 4A, and S1, S3C, S4A and S4B Figs)
IH = Igf2 and H19 locus probe sequence #
probeID	chr7 mm10 snp.site	snp.B6	snp.Cast	snp.specific.fragment.name	SNP#
IH1	142334556	G	A	Krtap5-4prox	1
IH8	142487539	T	G	Lsp1	1
IH9	142497401	T	G	Tnnt3prox	1
IH9	142497430	A	G	Tnnt3prox	2
IH9	142497445	T	C	Tnnt3prox	3
IH5	142522740	T	C	Mrpl23	1
IH13	142550494	G	A	Nctc1	1
IH13	142550562	C	T	Nctc1	2
IH7	142580130	G	A	ICR	1
IH6	142581765	T	C	ICR	1
IH6	142581852	C	T	ICR	2
IH12	142600442	G	A	PaSME	1
IH10	142659825	G	A	Igf2prom	1
IH10	142659977	T	C	Igf2prom	2
IH11	142663824	G	C	Igf2prom	1
IH2	142671781	G	A	Igf2prox	1
IH3	142672181	A-DpnII	C	Igf2prox	B6 specific*
* Only the B6 allele will be assayed because it is within the DpnII site that must be digested to capture/ligate to nearby DpnII digested DNA.

## Sheet: D_Preprocessing Stat
S4 Table: Sheet D_Preprocessing Stat
Wild-type (WT_BxC and CxB) vs CCDIvr mutant (mKO_BxC and pKO_CxB) Capture-C preprocessing statistics using reads generated from NOVA-Seq platform (2 x 250 bp, related to Figs 3E and 4A, and S1, S3C, S4A and S4B Figs)
Biological samples are described in Table 3.3. For adult WT_CxB and pKO_CxB samples, two biological replicates of each genotype was processed.
As described by Juan,A. et al. 2022 [1], UMI = unique molecular index was used to differentiate PCR duplicate from true biological repeat. Following de-duplication, forward and reverse reads were stitched together using FLASH to generate the full genomic sequence containing a DpnII restriction enzyme site.See Methods for more details.
Sample ID JLT1_1, the second number indicates the UMI Index number (1-16). UMI Index numbers 9-12, 14 and 16 were either were used for samples of other sequence runs described in Juan, A. et al. 2022 [1] or not used.
JLT (here) and AJ [1] Capture pools were sequenced together.
sample	Sample_ID	Capture Pool Tube	raw reads	alignable for UMI dedup	alignable %	dup rate without using UMI	dup rate using UMI	reads after UMI dedup	FLASHED (pairs)	NONFLASHED (pairs)	FLASHED contain DpnII (pairs)	NONFLASHED contain DpnII (singltons)
JLT1_1	WT_BxC_neonatal_muscle	5	26405257	23508396	0.890292	0.821761	0.717665	6637232	1209585	5427647	728753	10387291
JLT1_2	WT_BxC_adult_muscle	6	18636714	16935392	0.908711	0.834526	0.741755	4373485	777208	3596277	450054	6825838
JLT1_3	mKO_BxC_neonatal_muscle	5	21964782	19968612	0.90912	0.823687	0.731153	5368503	1194216	4174287	707819	7891944
JLT1_4	mKO_BxC_adult_muscle	6	24659679	22428910	0.909538	0.859293	0.774273	5062814	932413	4130401	521471	7790733
JLT2_5	WT_CxB_neonatal_muscle	5	22620416	20617944	0.911475	0.823149	0.715352	5868850	1059882	4808968	652540	9153311
JLT2_6	WT_CxB_adult_muscle	6	21900891	20653551	0.943046	0.837553	0.742814	5311801	646237	4665564	351278	8949325
JLT2_7	WT_CxB_adult_muscle	6	26702561	24748027	0.926804	0.838202	0.743738	6341977	932831	5409146	489040	10269267
JLT3_8	pKO_CxB_neonatal_muscle	5	19584609	17822720	0.910037	0.813249	0.707655	5210378	865431	4344947	538124	8276780
JLT4_13	pKO_CxB_adult_muscle	6	40175813	37024758	0.921568	0.876544	0.788892	7816212	1338615	6477597	709649	12234652
JLT5_15	pKO_CxB_adult_muscle	6	19866020	18276657	0.919996	0.814584	0.710397	5292982	842648	4450334	474889	8442538
References
1. Juan AM, Foong YH, Thorvaldsen JL, Lan Y, Leu NA, Rurik JG, et al. Tissue-specific Grb10/Ddc insulator drives allelic architecture for cardiac development. Mol Cell. 2022;82(19):3613-31 e7. Epub 20220914. doi: 10.1016/j.molcel.2022.08.021. PubMed PMID: 36108632; PubMed Central PMCID: PMCPMC9547965.

## Sheet: E_Reporter Reads
S4 Table: Sheet E_Reporter Reads
WT vs Mutant non-snp-specific and Allele-Specific Reporter Reads from NOVA-Seq platform (2 x 250 bp, related to Figs 3E and 4A, and S1, S3C, S4A and S4B Figs)
See Table 4 Preprocessing Stat for description of samples analyzed.
snp1-3: indicate how many reads obtained at each SNP within captured sequence.
For most probes, nearly equal number of reporter reads from B6 and CAST alleles indicate probes had no clear bias for binding either allele. Allele-specific reads for regions of interest can be interpreted without needing correct for binding bias.
Exceptions are (1) probes IH13 and IH5 for which read numbers were too low for conclusive analyses; (2) probe IH3 for which the snp was overlapping a DpnII site and therefore only the B6 allele (green) was analyzed.
	Capture Pool	5	6	5	6	5	6	6	5	6	6
ccanalysis	analysis_type	JLT1_1	JLT1_2	JLT1_3	JLT1_4	JLT2_5	JLT2_6	JLT2_7	JLT3_8	JLT4_13	JLT5_15
IH1	non-snp-specific	11368	7914	8307	7483	12515	5711	6773	10131	10181	7665
IH1_snp1.Cast	Cast	5428	3869	3976	3432	6020	2796	3274	4792	4871	3594
IH1_snp1.B6	B6	5787	3923	4199	3956	6276	2852	3434	5119	5181	3964
IH10	non-snp-specific	8163	6683	6105	5140	9098	4352	4526	7647	6929	5456
IH10_snp1.Cast	Cast	3559	2896	2737	2240	4236	1799	1838	3725	2842	2357
IH10_snp1.B6	B6	4476	3590	3240	2794	4697	2380	2460	3778	3816	2935
IH10_snp2.Cast	Cast	3597	2990	2807	2263	4307	1837	1864	3771	2866	2407
IH10_snp2.B6	B6	4534	3670	3275	2820	4757	2323	2493	3853	3826	2996
IH11	non-snp-specific	3872	2707	2553	1870	5096	3708	4284	4209	5834	3839
IH11_snp1.Cast	Cast	1953	1281	1256	948	2452	1499	1793	2102	2468	1752
IH11_snp1.B6	B6	1875	1368	1263	892	2591	1935	2120	2053	2959	1923
IH12	non-snp-specific	4804	3195	4334	3613	5373	1437	1952	4727	3445	2732
IH12_snp1.Cast	Cast	2264	1485	2058	1619	2645	608	785	2263	1412	1170
IH12_snp1.B6	B6	2391	1587	2165	1885	2556	756	1029	2332	1889	1456
IH13	non-snp-specific	193	441	1511	1406	142	91	169	192	263	723
IH13_snp1.Cast	Cast	0	0	0	0	0	0	0	0	0	0
IH13_snp1.B6	B6	54	58	122	112	36	28	34	45	52	78
IH13_snp2.Cast	Cast	81	183	643	535	57	46	79	97	107	297
IH13_snp2.B6	B6	72	223	693	673	55	38	78	67	106	323
IH14	non-snp-specific	1372	1080	631	696	1792	1062	1231	687	777	612
IH2	non-snp-specific	8270	5955	4150	2720	10035	5249	6036	8801	9240	6637
IH2_snp1.Cast	Cast	3969	2927	2028	1344	4735	2284	2670	4091	4151	3109
IH2_snp1.B6	B6	4142	2920	2047	1341	5154	2859	3234	4585	4903	3410
IH3	non-snp-specific	5110	3566	3684	3153	6102	3057	3194	4764	4628	3719
IH3_snp1.Cast	Cast	5	2	5	2	13	3	3	4	3	0
IH3_snp1.B6	B6	5034	3532	3650	3120	6026	2915	3091	4718	4458	3660
IH4	non-snp-specific	16837	11765	10301	9503	22507	10511	11985	17830	18610	14352
IH5	non-snp-specific	141	211	262	530	202	75	217	163	298	416
IH5_snp1.Cast	Cast	14	19	10	28	9	2	34	9	35	25
IH5_snp1.B6	B6	19	23	47	55	19	14	50	11	60	47
IH6	non-snp-specific	11403	8302	9671	8559	14025	5210	5790	12027	8545	6595
IH6_snp1.Cast	Cast	5063	3680	4350	3951	7318	2809	3421	5859	4448	3436
IH6_snp1.B6	B6	6130	4521	5200	4519	6548	2329	2272	5941	3958	3034
IH6_snp2.Cast	Cast	5100	3641	4352	3972	7307	2641	3211	5836	4251	3392
IH6_snp2.B6	B6	6081	4462	5136	4468	6528	2310	2226	5926	3898	3008
IH7	non-snp-specific	5032	3239	5053	3315	6345	3131	4038	5244	6029	4393
IH7_snp1.Cast	Cast	2214	1529	2233	1486	3378	1525	2066	2781	3046	2192
IH7_snp1.B6	B6	2634	1617	2660	1634	2836	1545	1853	2343	2826	2069
IH8	non-snp-specific	5019	6000	2322	2443	6351	5755	6831	5660	10612	5789
IH8_snp1.Cast	Cast	2403	2940	1130	1212	3056	2960	3391	2843	5386	2870
IH8_snp1.B6	B6	2622	3070	1187	1242	3287	2812	3454	2813	5264	2925
IH9	non-snp-specific	6529	4510	6307	4950	7892	2540	2856	6933	4643	4184
IH9_snp1.Cast	Cast	2603	1689	2768	2316	3036	825	871	2631	1470	1613
IH9_snp1.B6	B6	3811	2735	3432	2546	4712	1637	1847	4136	3009	2446
IH9_snp2.Cast	Cast	2564	1688	2752	2292	3000	802	846	2605	1419	1589
IH9_snp2.B6	B6	3826	2744	3453	2551	4726	1648	1876	4141	3049	2478
IH9_snp3.Cast	Cast	2585	1698	2764	2309	3008	802	844	2613	1427	1587
IH9_snp3.B6	B6	3817	2740	3434	2536	4706	1638	1869	4134	3036	2476
