# Supplementary material for: Igf2 adult-specific skeletal muscle enhancer activity revealed in mice with intergenic CTCF boundary deletion
Source: PLoS Genet. 2025 Aug 29;21(8):e1011834. doi: 10.1371/journal.pgen.1011834 (PMC12416839; doi:10.1371/journal.pgen.1011834)
Supplement: S5 Table — (XLSX) [file pgen.1011834.s010.xlsx]

## Sheet: A_S1 Fig_WTNEO_patVSmat_IH2
S5 Table: Sheet A_S1 Fig_WTNEO_patVSmat_IH2
S1 Fig Statistics for Neonatal WT maternal vs WT paternal allele specific interaction from Igf2prox CTCF sites
Anchor: IH2_proxIgf2
Comparison: Neonatal WT maternal alleles vs Neonatal WT paternal alleles using 'peak calling' and 'given coordinates' methods
Highlighted statistics presented in designated Figure
Peak calling												Given coordinates
	IH2_snp												IH2_snp
Site	chr	start	end	WT.neonatal.paternal	WT.neonatal.maternal	FC	pval	qval	region description	overlapping 'assayed regions'		Site	chr	start	end	assayed region	WT.neonatal.paternal	WT.neonatal.maternal	FC	pval	qval
1	chr7	142437405	142445084	10.4647	1.88046	5.56498	0.103726	0.629118				1	chr7	142314700	142322000	Krtap5_4down	5.18558	5.01268	1.03449	0.919078	1
2	chr7	142531708	142552634	17.5596	3.88425	4.52072	0.0414027	0.331222	Mrpl23/Nctc1	Mrpl23 B,Mrpl23 B, Nctc1CTCF, Nctc1Enh		2	chr7	142333960	142336131	Ifotm10	8.49644	1.84169	4.6134	0.0255853	0.43495
3	chr7	142591173	142595306	8.6275	8.15266	1.05824	0.935078	1				3	chr7	142436700	142440400	Syt8	15.539	3.31981	4.68069	0.175013	1
4	chr7	142599420	142615119	15.9375	15.5912	1.02221	0.944552	1	ccd			4	chr7	142460000	142462500	Lsp1A	5.75338	0.631016	9.11764	0.115839	1
5	chr7	142619267	142624839	2.30028	4.65061	0.494619	0.146081	0.730406				5	chr7	142493600	142497600	Lsp1B	8.5255	3.73331	2.28363	0.323107	1
6	chr7	142628713	142654174	10.0856	12.2206	0.825299	0.194163	0.776654				6	chr7	142521800	142526800	Mrpl23 A	6.53272	2.46431	2.65094	0.145248	1
7	chr7	142659262	142667328	17.1571	13.8323	1.24036	0.291674	0.875022				7	chr7	142532050	142535900	Mrpl23 B	17.8816	7.79202	2.29486	0.263024	1
8	chr7	142672213	142697152	12.8711	18.5487	0.693907	0.089874	0.629118				8	chr7	142537300	142539700	Mrpl23 C	46.2011	9.21688	5.01266	0.0920776	1
9	chr7	142706972	142710626	2.17559	5.46346	0.398208	0.0111886	0.100697				9	chr7	142544800	142548700	Nctc1CTCF	20.3578	3.38956	6.00605	0.0318884	0.510215
						FC = fold change						10	chr7	142550500	142556100	Nctc1Enh CME+	18.5999	3.40555	5.46165	0.0225307	0.405552
												11	chr7	142581400	142583700	H19 ICR	5.51869	9.85741	0.559852	0.231988	1
												12	chr7	142600000	142601300	psmE	9.51568	8.84265	1.07611	0.914967	1
												13	chr7	142603000	142607000	Upccd_A	19.921	19.7187	1.01026	0.974476	1	No difference
												14	chr7	142604100	142607000	Upccd_B	21.4495	22.0534	0.972619	0.928155	1	No difference
												15	chr7	142608142	142620879	DelccdIvr	14.1006	17.0287	0.828048	0.480933	1	No difference
												16	chr7	142609325	142611202	ccd	21.4044	15.4172	1.38835	0.656092	1	No difference
												17	chr7	142660000	142661010	Igf2prom	30.9814	43.3084	0.715368	0.331698	1
												18	chr7	142671700	142678000	Igf2prox	34.8549	39.3746	0.885212	0.465163	1
																		FC = fold change
Significance Key												Significance Key
*	0.05											#	0.05
**	0.01	10^-2										##	0.01	10^-2
***	0.001	10^-3										###	0.001	10^-3
****	0.0001	10^-4										####	0.0001	10^-4

## Sheet: B_S1 Fig_WTNEO_patVSmat_IH7
S5 Table: Sheet B_S1 Fig_WTNEO_patVSmat_IH7
S1 Fig Statistics for Neonatal WT maternal vs WT paternal allele specific interaction from H19 ICR CTCF sites
Anchor: IH7_H19ICR
Comparison: Neonatal WT maternal alleles vs Neonatal WT paternal alleles using 'peak calling' and 'given coordinates' methods
Highlighted statistics presented in designated Figure
Peak calling												Given coordinates
	IH7_snp												IH7_snp
Site	chr	start	end	WT.neonatal.paternal	WT.neonatal.maternal	FC	pval	qval	region description	overlapping 'assayed regions'		Site	chr	start	end	assayed region	WT.neonatal.paternal	WT.neonatal.maternal	FC	pval	qval
1	chr7	142335009	142338646	0.873386	11.3945	0.0766499	0.0354372	0.106312	Ifotm10			1	chr7	142314700	142322000	Krtap5_4down	2.36699	14.156	0.167208	0.0463163	0.610729
2	chr7	142436179	142447544	3.10297	25.5132	0.121622	0.0001409	0.0011272	Syt8			2	chr7	142333960	142336131	Ifotm10	0.719108	13.7526	0.052289	0.100798	0.907182
3	chr7	142478294	142484174	2.24395	11.7777	0.190525	0.0134079	0.0804476	Lsp1			3	chr7	142436700	142440400	Syt8	3.67991	42.2438	0.0871112	0.00449835	0.0764719
4	chr7	142500901	142508031	5.20302	12.2051	0.426299	0.136461	0.272922				4	chr7	142460000	142462500	Lsp1A	0.669308	7.38534	0.0906266	0.000565575	0.0101803
5	chr7	142519772	142522465	0.718339	3.91041	0.183699	0.285099	0.285099				5	chr7	142493600	142497600	Lsp1B	5.7296	14.2309	0.402617	0.114308	0.907182
6	chr7	142531767	142553503	13.1612	38.4977	0.34187	0.0168272	0.0841359	Mrpl23/Nctc1	Mrpl23 B,Mrpl23 B, Nctc1CTCF, Nctc1Enh		6	chr7	142521800	142526800	Mrpl23 A	3.64841	17.3301	0.210524	0.0258825	0.388238
7	chr7	142560428	142585664	47.5866	28.8504	1.64943	0.0248011	0.0992043				7	chr7	142532050	142535900	Mrpl23 B	12.3157	37.9021	0.324933	0.0436235	0.610729
8	chr7	142590381	142600558	23.4439	10.8061	2.16951	0.00736622	0.0515635				8	chr7	142537300	142539700	Mrpl23 C	16.1073	101.96	0.157976	0.00726586	0.116254
						FC = fold change						9	chr7	142544800	142548700	Nctc1CTCF	24.1132	37.5645	0.641914	0.103935	0.907182
												10	chr7	142550500	142556100	Nctc1Enh	20.5511	47.1622	0.435754	0.056941	0.683292
												11	chr7	142581400	142583700	H19 ICR	95.4957	54.8273	1.74175	0.069714	0.766854
												12	chr7	142600000	142601300	psmE	17.1116	8.85229	1.93302	0.083003	0.83003
												13	chr7	142603000	142607000	Upccd_A	18.5853	12.0446	1.54304	0.397687	1
												14	chr7	142604100	142607000	Upccd_B	20.7485	13.4913	1.53792	0.482707	1
												15	chr7	142608142	142620879	DelccdIvr	8.2862	4.60303	1.80016	0.222759	1
												16	chr7	142609325	142611202	ccd	1.90562	5.98639	0.318325	0.336399	1
												17	chr7	142660000	142661010	Igf2prom	8.21535	15.6624	0.524526	0.405886	1
												18	chr7	142671700	142678000	Igf2prox	4.35949	3.67019	1.18781	0.575102	1
																			FC = fold change
Significance Key												Significance Key
*	0.05											#	0.05
**	0.01	10^-2										##	0.01	10^-2
***	0.001	10^-3										###	0.001	10^-3
****	0.0001	10^-4										####	0.0001	10^-4

## Sheet: C_S1 Fig_WT_AD_patVSmat_IH2
S5 Table: Sheet C_S1 Fig_WT_AD_patVSmat_IH2
S1 Fig Statistics for Adult WT maternal vs WT paternal allele specific interaction from Igf2prox CTCF sites
Anchor: IH2_Igf2prox
Comparison: Adult WT maternal alleles vs Adult WT paternal alleles using 'peak calling' and 'given coordinates' methods
Highlighted statistics presented in designated Figure
Peak calling												Given coordinates
	IH2_snp	d010722											IH2_snp	d040322
Site	chr	start	end	WT.adult.paternal	WT.adult.maternal	FC	pval	qval	region description	overlapping 'assayed regions'		Site	chr	start	end	assayed region	WT.adult.paternal	WT.adult.maternal	FC	pval	qval
1	chr7	142534335	142546521	17.3786	5.0038	3.47307	0.0137418	0.0824507	Mrpl23/Nctc1	Mrpl23 B, Mrpl23 C, Nctc1CTCF		1	chr7	142314700	142322000	Krtap5_4down	2.87747	1.11493	2.58086	0.203365	1
2	chr7	142581660	142584854	4.07166	10.9059	0.373345	0.0322831	0.161416	H19 ICR	H19 ICR		2	chr7	142333960	142336131	Ifotm10	6.53736	3.4309	1.90543	0.337006	1
3	chr7	142600722	142654781	21.4717	21.845	0.982912	0.912376	1	ccd			3	chr7	142436700	142440400	Syt8	13.1675	1.90536	6.91078	0.0244961	0.391937
4	chr7	142659246	142667328	18.8314	15.8205	1.19031	0.41606	1				4	chr7	142460000	142462500	Lsp1A	2.76686	0.761309	3.63434	0.180885	1
5	chr7	142672213	142694176	18.739	18.1804	1.03073	0.858424	1				5	chr7	142493600	142497600	Lsp1B	3.6097	0.316407	11.4084	0.0727904	0.946275
6	chr7	142717243	142720981	4.81692	9.56019	0.503852	0.106816	0.427263				6	chr7	142521800	142526800	Mrpl23 A	5.15671	2.93602	1.75636	0.416504	1
						FC = fold change						7	chr7	142532050	142535900	Mrpl23 B	19.335	6.33653	3.05135	0.115432	1
												8	chr7	142537300	142539700	Mrpl23 C	58.0552	15.3626	3.779	0.0463704	0.649185
												9	chr7	142544800	142548700	Nctc1CTCF	20.3729	4.8059	4.23913	9.35371e-05	0.00168367
												10	chr7	142550500	142556100	Nctc1Enh	8.7207	3.45098	2.52702	0.0295754	0.44363
												11	chr7	142581400	142583700	H19 ICR	2.62449	12.7544	0.205772	0.012165	0.206804
												12	chr7	142600000	142601300	psmE	10.0313	8.47927	1.18303	0.651498	1
												13	chr7	142603000	142607000	Upccd_A	37.3873	32.6572	1.14484	0.648478	1
												14	chr7	142604100	142607000	Upccd_B	41.7961	37.5414	1.11334	0.761782	1
												15	chr7	142608142	142620879	DelccdIvr	28.0599	31.0396	0.904002	0.597321	1
												16	chr7	142609325	142611202	ccd	33.4404	21.5554	1.55137	0.321052	1
												17	chr7	142660000	142661010	Igf2prom	45.603	36.4227	1.25205	0.607113	1
												18	chr7	142671700	142678000	Igf2prox	40.1248	35.7885	1.12117	0.590606	1
																			FC = fold change
Significance Key												Significance Key
*	0.05											#	0.05
**	0.01	10^-2										##	0.01	10^-2
***	0.001	10^-3										###	0.001	10^-3
****	0.0001	10^-4										####	0.0001	10^-4

## Sheet: D_S1 Fig_WT_AD_patVSmat_IH7
S5 Table: Sheet D_S1 Fig_WT_AD_patVSmat_IH7
S1 Fig Statistics for Adult WT maternal vs WT paternal allele specific interaction from H19 ICR CTCF sites
Anchor: IH2_upIgf2
Comparison: Adult WT maternal alleles vs Adult WT paternal alleles using 'peak calling' and 'given coordinates' methods
Highlighted statistics presented in designated Figure
Peak calling												Given coordinates
	IH7_snp												IH7_snp
Site	chr	start	end	WT.adult.paternal	WT.adult.maternal	FC	pval	qval	region description	overlapping 'assayed regions'		Site	chr	start	end	assayed region	WT.adult.paternal	WT.adult.maternal	FC	pval	qval
1	chr7	142436179	142440747	2.79417	16.1872	0.172616	9.16343e-05	0.000274903	Syt8	Syt8		1	chr7	142314700	142322000	Krtap5_4down	0.982802	11.2338	0.0874863	0.00241572	0.0362359
2	chr7	142518957	142526179	3.63555	19.4601	0.186821	0.000106254	0.000274903	Mrpl23	Mrpl23 A		2	chr7	142333960	142336131	Ifotm10	1.08544	8.66372	0.125286	0.00730355	0.0949462
3	chr7	142530908	142604054	33.786	37.2453	0.90712	0.607298	0.607298				3	chr7	142436700	142440400	Syt8	3.23031	17.5809	0.183739	0.000186467	0.0033564
						FC = fold change						4	chr7	142460000	142462500	Lsp1A	5.34544	3.40555	1.56962	0.504543	1
												5	chr7	142493600	142497600	Lsp1B	4.24112	5.34733	0.793129	0.679325	1
												6	chr7	142521800	142526800	Mrpl23 A	4.65792	23.917	0.194754	0.00075402	0.0120643
												7	chr7	142532050	142535900	Mrpl23 B	5.38645	49.7025	0.108374	0.000424773	0.00722113
												8	chr7	142537300	142539700	Mrpl23 C	12.9754	142.289	0.0911902	0.0118865	0.142638
												9	chr7	142544800	142548700	Nctc1CTCF	10.7363	80.8088	0.13286	0.0048745	0.068243
												10	chr7	142550500	142556100	Nctc1Enh	18.5942	59.6155	0.311902	0.0223775	0.246153
												11	chr7	142581400	142583700	H19 ICR	89.4973	72.1734	1.24003	0.232273	1
												12	chr7	142600000	142601300	psmE	19.0552	8.95312	2.12833	0.35313	1
												13	chr7	142603000	142607000	Upccd_A	13.5521	10.0456	1.34906	0.53801	1
												14	chr7	142604100	142607000	Upccd_B	10.9748	10.5233	1.04291	0.947304	1
												15	chr7	142608142	142620879	DelccdIvr	5.46037	2.63501	2.07224	0.141922	1
												16	chr7	142609325	142611202	ccd	5.49423	5.29294	1.03803	0.96378	1
												17	chr7	142660000	142661010	Igf2prom	1.54731	5.03992	0.307011	0.227184	1
												18	chr7	142671700	142678000	Igf2prox	5.31953	3.30877	1.60771	0.263672	1
																			FC = fold change
Significance Key												Significance Key
*	0.05											#	0.05
**	0.01	10^-2										##	0.01	10^-2
***	0.001	10^-3										###	0.001	10^-3
****	0.0001	10^-4										####	0.0001	10^-4

## Sheet: E_Fig 3_patAD_WT4vsKO_IH2
S5 Table: Sheet E_Fig 3_patAD_WT4vsKO_IH2
Fig 3E Statistics for Adult WT paternal vs Adult KO paternal allele specific intereaction from Igf2prox CTCF sites
Anchor: IH2_Igf2prox
Comparison: Adult WT paternal alleles vs Adult KO paternal alleles using 'peak calling' and 'given coordinates' methods
Highlighted statistics presented in designated Figure
Peak calling												Given coordinates
	IH2_snp1	d010722											IH2_snp1	d040322
Site	chr	start	end	KO.adult.paternal	WT.adult.paternal	FC	pval	qval	region description	overlapping 'assayed regions'		Site	chr	start	end	assayed region	KO.adult.paternal	WT.adult.paternal	FC	pval	qval
1	chr7	142527743	142553033	40.2135	14.7759	2.72156	0.0247715	0.123857	Mrpl23_Nctc1	Mrpl23 B, Mrpl23 C, Nctc1CTCF, Nctc1Enh		1	chr7	142314700	142322000	Krtap5_4down	4.31087	2.87747	1.49814	0.469555	1
2	chr7	142560428	142564790	9.97135	7.94355	1.25528	0.405777	0.811554				2	chr7	142333960	142336131	Ifotm10	10.0502	6.53736	1.53735	0.716417	1
3	chr7	142599876	142654781	7.65267	21.2314	0.360441	0.00644496	0.0386698	PME_ccd_Ivr	psmE, ccd, DelccdIvr		3	chr7	142436700	142440400	Syt8	5.40741	13.1675	0.410663	0.0665495	0.816389
4	chr7	142659262	142667328	25.6843	18.8671	1.36133	0.116031	0.464125				4	chr7	142460000	142462500	Lsp1A	2.86449	2.76686	1.03529	0.93381	1
5	chr7	142672213	142682613	35.1122	27.828	1.26176	0.19151	0.57453				5	chr7	142493600	142497600	Lsp1B	5.21418	3.6097	1.44449	0.757498	1
6	chr7	142687457	142690694	9.75799	10.4597	0.93291	0.864551	0.864551				6	chr7	142521800	142526800	Mrpl23 A	14.4944	5.15671	2.81079	0.0245159	0.392254
						FC = fold change						7	chr7	142532050	142535900	Mrpl23 B	43.4752	19.335	2.24853	0.0225227	0.382886
												8	chr7	142537300	142539700	Mrpl23 C	110.043	58.0552	1.89548	0.185295	1
												9	chr7	142544800	142548700	Nctc1CTCF	71.8901	20.3729	3.52872	0.0596412	0.816389
												10	chr7	142550500	142556100	Nctc1Enh	41.7683	8.7207	4.78956	0.0612087	0.816389
												11	chr7	142581400	142583700	H19 ICR	7.93843	2.62449	3.02476	0.0583135	0.816389
												12	chr7	142600000	142601300	psmE	14.1257	10.0313	1.40817	0.469223	1
												13	chr7	142603000	142607000	Upccd_A	15.3631	37.3873	0.410918	0.0649982	0.816389
												14	chr7	142604100	142607000	Upccd_B	17.1368	41.7961	0.410009	0.118488	1
												15	chr7	142608142	142620879	DelccdIvr	0.539901	28.0599	0.019241	0.00261423	0.0470562
												16	chr7	142609325	142611202	ccd	1.38	33.4404	0.0412674	0.0401475	0.602212
												17	chr7	142660000	142661010	Igf2prom	50.6639	45.603	1.11098	0.828874	1
												18	chr7	142671700	142678000	Igf2prox	51.568	40.1248	1.28519	0.207908	1
																			FC = fold change
Significance Key												Significance Key
*	0.05											#	0.05
**	0.01	10^-2										##	0.01	10^-2
***	0.001	10^-3										###	0.001	10^-3
****	0.0001	10^-4										####	0.0001	10^-4

## Sheet: F_Fig 4_patAD_WT4vsKO_IH10
S5 Table: Sheet F_Fig 4_patAD_WT4vsKO_IH10
Fig 4A Statistics for Adult WT paternal vs Adult KO paternal allele specific intereaction from Igf2prom
Anchor: IH10_Igf2prom
Comparison: Adult WT paternal alleles vs Adult KO paternal alleles
Highlighted statistics presented in designated Figure
Peak calling												Given coordinates
	IH10_snp2	d010722											IH10_snp2	d040322
Site	chr	start	end	KO.adult.paternal	WT.adult.paternal	FC	pval	qval	region description	overlapping 'assayed regions'		Site	chr	start	end	assayed region	KO.adult.paternal	WT.adult.paternal	FC	pval	qval
1	chr7	142545520	142561328	32.2727	8.9618	3.60114	0.0290538	0.0871613	Nctc1	Nctc1CTCF, Nctc1Enh		1	chr7	142314700	142322000	Krtap5_4down	5.03172	2.86741	1.7548	0.25023	1
2	chr7	142591764	142607068	21.0023	11.2209	1.87172	0.00380689	0.0152276	PME_upccd	PaSME, Upccd_A		2	chr7	142333960	142336131	Ifotm10	5.14104	0.815512	6.30406	0.0328203	0.459484
3	chr7	142619267	142667328	21.2463	25.5001	0.833187	0.200276	0.400553				3	chr7	142436700	142440400	Syt8	8.13483	8.09015	1.00552	0.993828	1
4	chr7	142671237	142682192	13.2293	14.9461	0.885131	0.685179	0.685179				4	chr7	142460000	142462500	Lsp1A	0.726966	0.736196	0.987462	0.992749	1
						FC = fold change						5	chr7	142493600	142497600	Lsp1B	1.27412	3.00067	0.424612	0.330011	1
												6	chr7	142521800	142526800	Mrpl23 A	13.3531	6.51438	2.04978	0.43621	1
												7	chr7	142532050	142535900	Mrpl23 B	16.5805	12.7735	1.29804	0.664623	1
												8	chr7	142537300	142539700	Mrpl23 C	28.1846	33.3523	0.845057	0.64782	1
												9	chr7	142544800	142548700	Nctc1CTCF	29.9939	12.1866	2.46121	0.0740896	0.814986
												10	chr7	142550500	142556100	Nctc1Enh	60.6019	12.3128	4.92187	0.0475741	0.570889
												11	chr7	142581400	142583700	H19 ICR	6.97976	3.53135	1.97651	0.218752	1
												12	chr7	142600000	142601300	PaSME	33.4203	11.5006	2.90597	0.0246033	0.36905
												13	chr7	142603000	142607000	Upccd_A	31.9978	17.6623	1.81164	0.0336242	0.459484
												14	chr7	142604100	142607000	Upccd_B	29.7818	16.8639	1.76601	0.135964	1
												15	chr7	142608142	142620879	DelccdIvr	0.425209	17.8561	0.0238131	0.0110882	0.177411
												16	chr7	142609325	142611202	ccd	0	15.4323	0	0.00539384	0.0916953
												17	chr7	142660000	142661010	Igf2prom	0	0	NA	NA	NA
												18	chr7	142671700	142678000	upIgf2	19.1702	20.5433	0.933162	0.770047	1
																			FC = fold change
Significance Key												Significance Key
*	0.05											#	0.05
**	0.01	10^-2										##	0.01	10^-2
***	0.001	10^-3										###	0.001	10^-3
****	0.0001	10^-4										####	0.0001	10^-4

## Sheet: G_S4 Fig_WTNEO_patVSmat_IH10
S5 Table: Sheet G_S4 Fig_WTNEO_patVSmat_IH10
S4A Fig Statistics for Neonatal WT maternal vs WT paternal allele specific interaction from Igf2prom
Anchor: IH10_snp2_Igf2prom
Comparison: Neonatal WT maternal alleles vs Neonatal WT paternal alleles
Highlighted statistics presented in designated Figure
Peak calling												Given coordinates
	IH10_snp2	d010722											IH10_snp2	d040322
Site	chr	start	end	WT.neonatal.paternal	WT.neonatal.maternal	FC	pval	qval	region description	overlapping 'assayed regions'		Site	chr	start	end	name	WT.neonatal.paternal	WT.neonatal.maternal	FC	pval	qval
1	chr7	142490733	142496403	10.3748	2.51347	4.12767	0.055313	0.331878				1	chr7	142314700	142322000	Krtap5_4down	4.02076	6.45841	0.622562	0.183691	1
2	chr7	142534360	142536649	9.19567	1.36576	6.73301	0.00527946	0.0369562	Mrpl23	Mrpl23 B		2	chr7	142333960	142336131	Ifotm10	3.21671	4.91223	0.654836	0.467926	1
3	chr7	142545520	142552634	22.6917	4.21316	5.38592	0.0653473	0.331878	Nctc1			3	chr7	142436700	142440400	Syt8	9.29245	3.77547	2.46127	0.100402	1
4	chr7	142599658	142614466	19.2824	11.9898	1.60823	0.218626	0.437251				4	chr7	142460000	142462500	Lsp1A	2.96065	1.69995	1.74161	0.114099	1
5	chr7	142619267	142667328	16.3059	18.9458	0.860663	0.224774	0.437251				5	chr7	142493600	142497600	Lsp1B	15.1814	2.45318	6.18844	0.0611093	0.916639
6	chr7	142671237	142677987	13.6566	16.1845	0.843806	0.077074	0.331878				6	chr7	142521800	142526800	Mrpl23 A	8.2893	3.27064	2.53445	0.262632	1
7	chr7	142688060	142693399	6.19353	9.19431	0.673626	0.141059	0.423177				7	chr7	142532050	142535900	Mrpl23 B	21.176	5.19782	4.07401	0.041841	0.753138
						FC = fold change						8	chr7	142537300	142539700	Mrpl23 C	26.2652	10.247	2.5632	0.0488407	0.830291
												9	chr7	142544800	142548700	Nctc1CTCF	22.3591	5.35174	4.1779	0.138404	1
												10	chr7	142550500	142556100	Nctc1Enh	25.3034	4.13288	6.12246	0.0568517	0.909628
												11	chr7	142581400	142583700	H19 ICR	3.9996	4.28122	0.93422	0.906923	1
												12	chr7	142600000	142601300	psmE	14.2724	7.72372	1.84786	0.229996	1
												13	chr7	142603000	142607000	Upccd_A	27.435	12.9619	2.11659	0.120714	1
												14	chr7	142604100	142607000	Upccd_B	29.639	12.0698	2.45563	0.107839	1
												15	chr7	142608142	142620879	DelccdIvr	14.931	12.6965	1.176	0.471233	1
												16	chr7	142609325	142611202	ccd	18.8264	12.5817	1.49633	0.446089	1
												17	chr7	142660000	142661010	Igf2prom	0.107659	0.0995133	1.08186	0.894953	1
												18	chr7	142671700	142678000	Igf2prox	14.5586	17.2426	0.844339	0.0669937	0.937912
																			FC = fold change
Significance Key												Significance Key
*	0.05											#	0.05
**	0.01	10^-2										##	0.01	10^-2
***	0.001	10^-3										###	0.001	10^-3
****	0.0001	10^-4										####	0.0001	10^-4

## Sheet: H_S4 Fig_WTNEO_patVSmat_IH12
S5 Table: Sheet H_Fig S4_WTNEO_patVSmat_IH12
S4B Fig Statistics for Neonatal WT maternal vs WT paternal allele specific interaction from PaSME
Anchor: IH12_PaSME
Comparison: Neonatal WT maternal alleles vs Neonatal WT paternal alleles
Highlighted statistics presented in designated Figure
Peak calling												Given coordinates
	IH12_snp1	d010722											IH12_snp1	d040322
Site	chr	start	end	WT.neonatal.paternal	WT.neonatal.maternal	FC	pval	qval	region description	overlapping 'assayed regions'		Site	chr	start	end	name	WT.neonatal.paternal	WT.neonatal.maternal	FC	pval	qval
1	chr7	142550706	142554771	55.5796	18.2237	3.04985	0.0300672	0.0902017	Nctc1	Nctc1Enh		1	chr7	142314700	142322000	Krtap5_4down	2.05437	5.12882	0.400553	0.365181	1
2	chr7	142575964	142584854	17.8281	14.8171	1.20321	0.0709754	0.141951				2	chr7	142333960	142336131	Ifotm10	3.9247	3.39642	1.15554	0.807739	1
3	chr7	142590381	142609989	39.5983	38.3117	1.03358	0.813392	0.813392				3	chr7	142436700	142440400	Syt8	7.89892	7.05005	1.12041	0.73527	1
						FC = fold change						4	chr7	142460000	142462500	Lsp1A	2.22197	4.25075	0.522724	0.305132	1
												5	chr7	142493600	142497600	Lsp1B	7.77967	8.97171	0.867134	0.766401	1
												6	chr7	142521800	142526800	Mrpl23 A	9.07698	5.21101	1.74189	0.370157	1
												7	chr7	142532050	142535900	Mrpl23 B	17.4986	6.41483	2.72784	0.12711	1
												8	chr7	142537300	142539700	Mrpl23 C	23.8939	12.5702	1.90083	0.170914	1
												9	chr7	142544800	142548700	Nctc1CTCF	23.4893	14.2546	1.64784	0.14132	1
												10	chr7	142550500	142556100	Nctc1Enh	43.5833	14.4768	3.01056	0.040464	0.687888
												11	chr7	142581400	142583700	H19 ICR	14.5267	21.2719	0.682905	0.172447	1
												12	chr7	142600000	142601300	psmE	0	0	NA	NA	NA
												13	chr7	142603000	142607000	Upccd_A	55.3777	58.0595	0.95381	0.892968	1
												14	chr7	142604100	142607000	Upccd_B	36.4349	47.0434	0.774496	0.628534	1
												15	chr7	142608142	142620879	DelccdIvr	15.6744	12.6595	1.23816	0.466907	1
												16	chr7	142609325	142611202	ccd	17.6011	25.5535	0.688793	0.332773	1
												17	chr7	142660000	142661010	Igf2prom	24.6889	10.2967	2.39775	0.289277	1
												18	chr7	142671700	142678000	upIgf2	8.91978	6.02781	1.47977	0.166135	1
																			FC = fold change
Significance Key												Significance Key
*	0.05											#	0.05
**	0.01	10^-2										##	0.01	10^-2
***	0.001	10^-3										###	0.001	10^-3
****	0.0001	10^-4										####	0.0001	10^-4

## Sheet: I_S4 Fig_WTAD_patVSmat_IH12 
S5 Table: Sheet I_Fig S4_WT_AD_patVSmat_IH12
S4B Fig Statistics for Adult WT maternal vs WT paternal allele specific interaction from PaSME
Anchor: IH12_PaSME
Comparison: Adult WT maternal alleles vs Adult WT paternal alleles
Highlighted region where trending increase in contact to paternal allele
Peak calling												Given coordinates
	IH12_snp1	d010722											IH12_snp1	d040322
Site	chr	start	end	WT.adult.paternal	WT.adult.maternal	FC	pval	qval	region description	overlapping 'assayed regions'		Site	chr	start	end	name	WT.adult.paternal	WT.adult.maternal	FC	pval	qval
1	chr7	142552133	142572813	32.4379	8.23349	3.93975	0.0696666	0.139333	Nctc1	Nctc1Enh		1	chr7	142314700	142322000	Krtap5_4down	1.98423	6.57882	0.301609	0.204186	1
2	chr7	142590381	142609320	38.0176	40.535	0.937895	0.691159	0.691159				2	chr7	142333960	142336131	Ifotm10	1.84211	3.04277	0.605408	0.473507	1
						FC = fold change						3	chr7	142436700	142440400	Syt8	8.92278	10.095	0.883883	0.739222	1
												4	chr7	142460000	142462500	Lsp1A	2.36017	1.36406	1.73025	0.494274	1
												5	chr7	142493600	142497600	Lsp1B	2.33626	3.49001	0.669413	0.612574	1
												6	chr7	142521800	142526800	Mrpl23 A	5.21271	5.30748	0.982144	0.981398	1
												7	chr7	142532050	142535900	Mrpl23 B	11.6059	10.7888	1.07573	0.897173	1
												8	chr7	142537300	142539700	Mrpl23 C	17.7681	10.8615	1.63588	0.592437	1
												9	chr7	142544800	142548700	Nctc1CTCF	11.2363	25.8122	0.435308	0.165024	1
												10	chr7	142550500	142556100	Nctc1Enh	46.5052	15.5067	2.99903	0.0876543	1
												11	chr7	142581400	142583700	H19 ICR	14.9263	27.5369	0.542049	0.174902	1
												12	chr7	142600000	142601300	psmE	0	0	NA	NA	NA
												13	chr7	142603000	142607000	Upccd_A	46.7641	58.2673	0.802579	0.297513	1
												14	chr7	142604100	142607000	Upccd_B	38.4687	53.5542	0.718313	0.278884	1
												15	chr7	142608142	142620879	DelccdIvr	15.3363	11.7729	1.30268	0.33694	1
												16	chr7	142609325	142611202	ccd	25.5169	8.3053	3.07236	0.0830851	1
												17	chr7	142660000	142661010	Igf2prom	6.97298	10.628	0.656098	0.567375	1
												18	chr7	142671700	142678000	upIgf2	8.88979	10.0059	0.888454	0.740906	1
																			FC = fold change
Significance Key												Significance Key
*	0.05											#	0.05
**	0.01	10^-2										##	0.01	10^-2
***	0.001	10^-3										###	0.001	10^-3
****	0.0001	10^-4										####	0.0001	10^-4

## Sheet: J_S4 Fig_patAD_WT4vsKO_IH12
S5 Table: Sheet J_S4 Fig_patAD_WT4vsKO_IH12
S4B Fig Statistics for Adult WT paternal vs Adult KO paternal allele specific intereaction from PaSME
Anchor: IH12_PaSME
Comparison: Adult WT paternal alleles vs Adult KO paternal alleles
Highlighted statistics presented in designated Figure
Peak calling												Given coordinates
	IH12_snp	d010722											IH12_snp1	d040322
Site	chr	start	end	KO.adult.paternal	WT.adult.paternal	FC	pval	qval	region description	overlapping 'assayed regions'		Site	chr	start	end	name	KO.adult.paternal	WT.adult.paternal	FC	pval	qval
1	chr7	142551734	142572813	33.3296	32.5368	1.02436	0.935881	0.935881				1	chr7	142314700	142322000	Krtap5_4down	0.640365	1.98423	0.322727	0.25838	1
2	chr7	142590381	142609320	44.4115	38.0176	1.16818	0.340091	0.680183				2	chr7	142333960	142336131	Ifotm10	2.29721	1.84211	1.24705	0.7979	1
3	chr7	142620989	142624839	20.7635	3.11447	6.66678	0.132382	0.529528				3	chr7	142436700	142440400	Syt8	8.84709	8.92278	0.991517	0.98541	1
4	chr7	142628713	142637726	42.0341	13.0467	3.22183	0.137563	0.529528				4	chr7	142460000	142462500	Lsp1A	2.3081	2.36017	0.977941	0.964852	1
						FC = fold change						5	chr7	142493600	142497600	Lsp1B	0.0779432	2.33626	0.0333624	0.139909	1
												6	chr7	142521800	142526800	Mrpl23 A	8.88916	5.21271	1.70528	0.2368	1
												7	chr7	142532050	142535900	Mrpl23 B	12.5321	11.6059	1.07981	0.92603	1
see 010722vs40322vs012222joanne.differetialpeaks sheet:joanne.comp5b.WT-adult-paterna or 010722vs40322joanne.differetialpeaks.xlsx												8	chr7	142537300	142539700	Mrpl23 C	6.08742	17.7681	0.342603	0.379488	1
Statistics for Figure of Adult WT maternal vs WT paternal allele see predicted allele specific intereaction to and from H19 ICR and upIgf2 CTCF sites												9	chr7	142544800	142548700	Nctc1CTCF	7.57027	11.2363	0.673735	0.678092	1
Anchor: IH12_psmE												10	chr7	142550500	142556100	Nctc1Enh	67.7164	46.5052	1.4561	0.204232	1
Comparison: Adult WT paternal alleles vs Adult KO paternal alleles												11	chr7	142581400	142583700	H19 ICR	14.8653	14.9263	0.995912	0.991143	1
												12	chr7	142600000	142601300	psmE	0	0	NA	NA	NA
												13	chr7	142603000	142607000	Upccd_A	51.2518	46.7641	1.09597	0.812686	1
												14	chr7	142604100	142607000	Upccd_B	33.307	38.4687	0.865822	0.856745	1
												15	chr7	142608142	142620879	DelccdIvr	1.2634	15.3363	0.0823795	0.0183657	0.293851
												16	chr7	142609325	142611202	ccd	0.119865	25.5169	0.00469748	0.0345536	0.518304
												17	chr7	142660000	142661010	Igf2prom	98.2141	6.97298	14.085	0.00581874	0.0989186
												18	chr7	142671700	142678000	upIgf2	5.69009	8.88979	0.64007	0.404949	1
																			FC = fold change
Significance Key												Significance Key
*	0.05											#	0.05
**	0.01	10^-2										##	0.01	10^-2
***	0.001	10^-3										###	0.001	10^-3
****	0.0001	10^-4										####	0.0001	10^-4

[truncated: 2 more sheets: K_Neonat Comparison Sample Sum, L_Adult Comparison Sample Sum]
