# Supplementary material for: Igf2 adult-specific skeletal muscle enhancer activity revealed in mice with intergenic CTCF boundary deletion
Source: PLoS Genet. 2025 Aug 29;21(8):e1011834. doi: 10.1371/journal.pgen.1011834 (PMC12416839; doi:10.1371/journal.pgen.1011834)
Supplement: S2 Data — (XLSX) [file pgen.1011834.s012.xlsx]

## Sheet: S2 Data_Graph data and stats
S2 Data_Graph data and statistics
Fig 1E_Allelic Ivr_maternal DICR
	Expression from maternal [m] allele relative to total expression (m+p). Measured from ImageJ quantified RFLP gel bands [m/(m+p)].											PRISM_Multiple unpaired t tests with Welch correction on each row (no assumption about consistent SDs)
	WT				Maternal DICR							P value <0.05 indicated on graph
Neonatal Tissue	ICR+/+	ICR+/+	ICR+/+	ICR+/+	ICRD/+	ICRD/+	ICRD/+	ICRD/+	ICRD/+	ICRD/+		Neonatal Tissue	Discovery?	P value	Mean of ICR+/+	Mean of ICRD/+	Difference	SE of difference	t ratio	df	q value
Neo Li	0.238605	0.225579	0.171337	0.144926	0.181829	0.132807	0.137617	0.136013	0.111793			Neo Li	No	0.083462	0.1951	0.14	0.0551	0.02496	2.208	4.567	0.042148
Neo SkM	0.288596	0.280431	0.29113		0.554024	0.544555	0.573729	0.552596	0.621102	0.588241		Neo SkM	Yes	<0.000001	0.2867	0.5724	-0.2857	0.01217	23.47	5.704	<0.000001
Fig 1F_Allelic Ivr_paternal DICR
	Expression from paternal [p] allele relative to total expression (m+p). Measured from ImageJ quantified RFLP gel bands [p/(m+p)].															PRISM_Multiple unpaired t tests with Welch correction on each row (no assumption about consistent SDs)
	WT							Paternal DICR								P value <0.05 indicated on graph
Neonatal Tissue	ICR+/+	ICR+/+	ICR+/+	ICR+/+	ICR+/+	ICR+/+	ICR+/+	ICR+/D	ICR+/D	ICR+/D	ICR+/D	ICR+/D	ICR+/D	ICR+/D			Discovery?	P value	Mean of ICR+/+	Mean of ICR+/D	Difference	SE of difference	t ratio	df	q value
Neo Li	0.687882	0.742036	0.75181	0.803882	0.85684	0.880457	0.899839	0.531802	0.550877	0.587657	0.593876	0.622331	0.700033	0.713233		Neo Li	Yes	0.00051	0.8032	0.6143	0.189	0.03995	4.731	11.8	0.000516
Fig 2C_Allelic Igf2_maternal DCCDIvr
	Expression from maternal [m] allele relative to total expression (m+p). Measured from ImageJ quantified RFLP gel bands [m/(m+p)].											PRISM_Multiple unpaired t tests with Welch correction on each row (no assumption about consistent SDs)
	WT					Paternal DCCDIvr						P value <0.05 indicated on graph
Neonatal Tissue	CCDIvr+/+	CCDIvr+/+	CCDIvr+/+	CCDIvr+/+	CCDIvr+/+	CCDIvrD/+	CCDIvrD/+	CCDIvrD/+	CCDIvrD/+	CCDIvrD/+			Discovery?	P value	Mean of CCDIvr+/+	Mean of CCDIvrD/+	Difference	SE of difference	t ratio	df	q value
Neo T	0.0242985	0.0405341	0.0521455	0.0124378	0.0180506	0.222543	0.268459	0.271854	0.207997	0.199186		Neo T	Yes	2.6e-05	0.02949	0.234	-0.2045	0.01692	12.09	5.772	2.6e-05
Fig 3A_Allelic Igf2_maternal DCCDIvr
	Expression from maternal [m] allele relative to total expression (m+p). Measured from ImageJ quantified RFLP gel bands [m/(m+p)].										PRISM_Multiple unpaired t tests with Welch correction on each row (no assumption about consistent SDs)
	WT				Maternal DCCDIvr						P value <0.05 indicated on graph
Adult Tissue	CCDIvr+/+	CCDIvr+/+	CCDIvr+/+	CCDIvr+/+	CCDIvrD/+	CCDIvrD/+	CCDIvrD/+	CCDIvrD/+	CCDIvrD/+		Adult Tissue	Discovery?	P value	Mean of CCDIvr+/+	Mean of CCDIvrD/+	Difference	SE of difference	t ratio	df	q value
T	0.133197	0.154642	0.139305	0.1	0.410228	0.353315	0.26				T	No	0.033895	0.1318	0.3412	-0.2094	0.04528	4.625	2.279	0.034234
SOL	0.133255	0.19891	0.267168		0.513695	0.456771	0.489444	0.464164	0.446395		SOL	No	0.012813	0.1998	0.4741	-0.2743	0.04053	6.767	2.405	0.025881
Fig 3B_Total Igf2_maternal DCCDIvr
	RT-qPCR expression values normalized to WT; analyzed by Multiple unpaired t tests														PRISM_Multiple unpaired t tests with Welch correction on each row (no assumption about consistent SDs)
	WT						Maternal DCCDIvr								P value <0.05 indicated on graph
Adult Tissue	CCDIvr+/+	CCDIvr+/+	CCDIvr+/+	CCDIvr+/+	CCDIvr+/+	CCDIvr+/+	CCDIvrD/+	CCDIvrD/+	CCDIvrD/+	CCDIvrD/+	CCDIvrD/+	CCDIvrD/+	CCDIvrD/+		Adult Tissue	Discovery?	P value	Mean of CCDIvr+/+	Mean of CCDIvrD/+	Difference	SE of difference	t ratio	df	q value
T	2.13287	0.445408	0.421722				0.658585	0.142281	1.18713						T	No	0.634976	1	0.6627	0.3373	0.6418	0.5256	3.05	0.42755
SOL	1.29445	0.77222	0.933334				1.09578	0.876387	1.09176	1.96618					SOL	No	0.412367	1	1.258	-0.2575	0.2868	0.8979	4.759	0.333192
EDL	2.10428	0.577587	0.318134				33.799	17.2881	48.9661	52.5023					EDL	No	0.018869	1	38.14	-37.14	8.067	4.604	3.029	0.019058
QUAD	1.835	1.42119	0.355757	0.388053			72.0388	24.8378	51.1204	68.5693					QUAD	No	0.015966	1	54.14	-53.14	10.79	4.924	3.007	0.019058
TA	0.688906	0.935584	1.20955	0.715013	1.26882	1.18213	34.3377	22.2997	26.6755	26.3028	32.6371	27.3931	20.6801		TA	Yes	8e-06	1	27.19	-26.19	1.881	13.92	6.038	3.3e-05
GAS	1.09662	1.02799	1.35482	1.27668	0.879506	0.364388	35.3785	33.0024	15.6489	29.7684	21.9875				GAS	Yes	0.002007	1	27.16	-26.16	3.662	7.143	4.013	0.004055
Fig 3D_Total Igf2_paternal DCCDIvr
	RT-qPCR expression values normalized to WT; analyzed by Multiple unpaired t tests														PRISM_Multiple unpaired t tests with Welch correction on each row (no assumption about consistent SDs)
	WT					Paternal DCCDIvr									P value <0.05 indicated on graph
Adult Tissue	CCDIvr+/+	CCDIvr+/+	CCDIvr+/+	CCDIvr+/+	CCDIvr+/+	CCDIvr+/D	CCDIvr+/D	CCDIvr+/D	CCDIvr+/D	CCDIvr+/D	CCDIvr+/D	CCDIvr+/D	CCDIvr+/D		Adult Tissue	Discovery?	P value	Mean of CCDIvr+/+	Mean of CCDIvr+/D	Difference	SE of difference	t ratio	df	q value
T	0.412125	0.519433	1.27199	1.2197	1.57675	45.326	42.481	82.5779	23.7639	91.5924					T	Yes	0.011963	1	57.15	-56.15	12.85	4.369	4.002	0.004583
SOL	1.20838	0.619155	1.63523	0.537238		39.6244	59.0855	40.0745	81.9748	49.7585					SOL	Yes	0.002456	1	54.1	-53.1	7.837	6.776	4.009	0.00124
EDL	0.263474	2.06961	1.32431	0.622374	0.720232	105.703	67.2025	85.2941	82.1686	67.6672	68.8468				EDL	Yes	5.1e-05	1	79.48	-78.48	6.151	12.76	5.027	5.1e-05
QUAD	0.907527	1.35506	0.737409			171.687	62.3309	172.129	138.137						QUAD	Yes	0.013614	1	136.1	-135.1	25.84	5.228	3	0.004583
TA	1.0377	0.78308	1.17922			210.967	178.86	192.181	162.767	287.997	203.648				TA	Yes	8.7e-05	1	206.1	-205.1	17.84	11.49	5	5.9e-05
GAS	1.419	1.2431	0.649101	0.632025	1.05678	166.898	192.196	195.853	146.731	145.732	168.179	178.514	186.856		GAS	Yes	<0.000001	1	172.6	-171.6	6.824	25.15	7.007	<0.000001
Fig 4D_Allelic H19_paternal DICR
	Expression from paternal [p] allele relative to total expression (m+p). Measured from ImageJ quantified RFLP gel bands [p/(m+p)].										PRISM_Multiple unpaired t tests with Welch correction on each row (no assumption about consistent SDs)
	WT				Paternal DICR						P value <0.05 indicated on graph
Adult Tissue	ICR+/+	ICR+/+	ICR+/+	ICR+/+	ICR+/D	ICR+/D	ICR+/D				Adult Tissue	Discovery?	P value	Mean of ICR+/+	Mean of ICR+/D	Difference	SE of difference	t ratio	df	q value
GAS	0.0152987	0.0217664	0.0241951	0.0224216	0.0969747	0.0939418	0.11496				GAS	Yes	0.003757	0.02092	0.102	-0.08104	0.006841	11.85	2.354	0.003794
Fig 4E_Allelic Igf2_maternal DICR
	Expression from maternal [m] allele relative to total expression (m+p). Measured from ImageJ quantified RFLP gel bands [m/(m+p)].										PRISM_Multiple unpaired t tests with Welch correction on each row (no assumption about consistent SDs)
	WT			Maternal DICR							P value <0.05 indicated on graph
Adult Tissue	ICR+/+	ICR+/+	ICR+/+	ICRD/+	ICRD/+	ICRD/+	ICRD/+				Adult Tissue	Discovery?	P value	Mean of ICR+/+	Mean of ICRD/+	Difference	SE of difference	t ratio	df	q value
GAS	0.279831	0.159338	0.29793	0.682745	0.668816	0.677527	0.655905				GAS	Yes	0.0093	0.2457	0.6712	-0.4255	0.04389	9.696	2.073	0.009393
S2C Fig_ Total Igf2_paternal DCCDIvr
	RT-qPCR expression values normalized to WT; analyzed by Multiple unpaired t tests										PRISM_Multiple unpaired t tests with Welch correction on each row (no assumption about consistent SDs)
	WT					Paternal DCCDIvr					P value <0.05 indicated on graph
	CCDIvr+/+	CCDIvr+/+	CCDIvr+/+	CCDIvr+/+	CCDIvr+/+	CCDIvr+/D	CCDIvr+/D	CCDIvr+/D	CCDIvr+/D			Discovery?	P value	Mean of CCDIvr+/+	Mean of CCDIvr+/D	Difference	SE of difference	t ratio	df	q value
females	1.14692	1.3052	0.886223	0.661664		0.832809	0.379763	0.493764	1.26944		females	No	0.340699	1	0.7439	0.2561	0.2452	1.044	5.415	0.688212
males	0.666873	0.418794	1.87682	0.467391	1.57012	0.381769	1.53143	0.913927			males	No	0.90292	1	0.9424	0.05762	0.4491	0.1283	4.976	0.911949
S2E_Fig_Total H19_maternal DCCDIvr
	RT-qPCR expression values normalized to WT; analyzed by Multiple unpaired t tests										PRISM_Multiple unpaired t tests with Welch correction on each row (no assumption about consistent SDs)
	WT			Maternal DCCDIvr							P value <0.05 indicated on graph
Sex of neonate	CCDIvr+/+	CCDIvr+/+	CCDIvr+/+	CCDIvrD/+	CCDIvrD/+	CCDIvrD/+	CCDIvrD/+	CCDIvrD/+			Sex of neonate	Discovery?	P value	Mean of CCDIvr+/+	Mean of CCDIvrD/+	Difference	SE of difference	t ratio	df	q value
females	1.06992	1.14136	0.788715	1.19581	1.15768	0.952692					females	No	0.485594	1	1.102	-0.1021	0.1315	0.7763	3.584	0.897489
males	0.602559	1.32838	1.06906	1.01986	1.18953	0.997389	0.83355	0.78591			males	No	0.888603	1	0.9652	0.03475	0.2242	0.155	2.471	0.897489
S2F Fig_Neonatal Body Weights_maternal DCCDIvr
	Weight of neonatal pups (grams)													PRISM_Multiple unpaired t tests with Welch correction on each row (no assumption about consistent SDs)
	WT								Maternal DCCDIvr					P value <0.05 indicated on graph
Age/sex	CCDIvr+/+	CCDIvr+/+	CCDIvr+/+	CCDIvr+/+	CCDIvr+/+	CCDIvr+/+	CCDIvr+/+	CCDIvr+/+	CCDIvrD/+	CCDIvrD/+	CCDIvrD/+	CCDIvrD/+		Age/sex	Discovery?	P value	Mean of CCDIvr+/+	Mean of CCDIvrD/+	Difference	SE of difference	t ratio	df	q value
d0 males	1.748	1.516	1.67	1.17	1.19				1.379	1.23	1.25			d0 males	No	0.236806	1.459	1.286	0.1725	0.1286	1.341	5.073	0.956697
d0 females	1.548	1.48	1.392	1.24	1.17	1.11	1.2		1.448	1.22	1.19			d0 females	No	0.856677	1.306	1.286	0.01971	0.1032	0.191	4.594	0.985692
d1 males	1.623	1.28	1.44	1.45	1.31	1.11			1.12	1.45	1.58	1.31		d1 males	No	0.975933	1.369	1.365	0.003833	0.1219	0.03144	6.014	0.985692
d1 females	1.472	1.637	1.542	1.361	1.38	1.3	1.15	1.23	1.496	1.33	1.25			d1 females	No	0.79521	1.384	1.359	0.02533	0.09226	0.2746	4.738	0.985692
S2F Fig_Neonatal Body Weights_paternal DCCDIvr
	Weight of neonatal males (grams)
	WT						Paternal DCCDIvr
Age/sex	CCDIvr+/+	CCDIvr+/+	CCDIvr+/+	CCDIvr+/+	CCDIvr+/+	CCDIvr+/+	CCDIvr+/D	CCDIvr+/D	CCDIvr+/D	CCDIvr+/D	CCDIvr+/D		Age/sex	Discovery?	P value	Mean of CCDIvr+/+	Mean of CCDIvr+/D	Difference	SE of difference	t ratio	df	q value
d0 males	1.429	1.44	1.62	1.69	1.3	1.36	1.4695	1.6868	1.68	1.34	1.33		d0 males	No	0.78558	1.473	1.501	-0.02806	0.09975	0.2813	8.034	0.793436
S3A Fig_Adults Body Weights_females_maternal DCCDIvr
	Weight of adult females (grams)
	WT											Maternal DCCDIvr
Age (weeks)	CCDIvr+/+	CCDIvr+/+	CCDIvr+/+	CCDIvr+/+	CCDIvr+/+	CCDIvr+/+	CCDIvr+/+	CCDIvr+/+	CCDIvr+/+	CCDIvr+/+	CCDIvr+/+	CCDIvrD/+	CCDIvrD/+	CCDIvrD/+	CCDIvrD/+	CCDIvrD/+	CCDIvrD/+	CCDIvrD/+	CCDIvrD/+	CCDIvrD/+	CCDIvrD/+	CCDIvrD/+	CCDIvrD/+	CCDIvrD/+	CCDIvrD/+	CCDIvrD/+
6	11.5	9.8	8.5	13.6								8.7	10.8	10.1	14.1
7	17.8	18.4	18.8	18.1	18	18.9						20.2	18.1	16.9	18.9
9	18.6	17.85	18.6	19.8	19	19.9	19.6	17.4	16.8	16.3		18.9	18.2	20.5	20	16.8	14.6	18.1	17.4
13	21.2	21.7	21.9	22.5	19.4	18.5	18.6	19.6				23.4	23	19.5	20.5	20.6	21.1	20.5
19	20.4	23	23.2	23	23.9	23.6	20.9	19.2	19.2	21.4	22.1	23.4	23.3	23.4	22.7	23.15	24.5	25.1	24.8	21.3	22.1	21.8	23	23	22.8	22.5
23	23.18	23.53	23.2	24.5	24.4	24.1	22.4					24.45	23.82	24.46	23.1	23.9	24.7	25.4	25.6	24.3	23.88
PRISM_Multiple unpaired t tests with Welch correction on each row (no assumption about consistent SDs)
P value <0.05 indicated on graph
Age (weeks)	Discovery?	P value	Mean of CCDIvr+/+	Mean of CCDIvrD/+	Difference	SE of difference	t ratio	df	q value
6	No	0.963911	10.85	10.93	-0.075	1.59	0.04717	5.992	0.97355
7	No	0.804495	18.33	18.53	-0.1917	0.7168	0.2674	3.418	0.97355
9	No	0.683613	18.39	18.06	0.3225	0.772	0.4178	11.82	0.97355
13	No	0.320525	20.43	21.23	-0.8036	0.778	1.033	12.97	0.64746
19	No	0.038591	21.81	23.12	-1.314	0.5816	2.26	15.55	0.203831
23	No	0.067271	23.62	24.36	-0.7453	0.3732	1.997	12.95	0.203831
S3A Fig_Adults Body Weights_males_maternal DCCDIvr
	Weight of adult males (grams)
	WT																Maternal DCCDIvr
Age (weeks)	CCDIvr+/+	CCDIvr+/+	CCDIvr+/+	CCDIvr+/+	CCDIvr+/+	CCDIvr+/+	CCDIvr+/+	CCDIvr+/+	CCDIvr+/+	CCDIvr+/+	CCDIvr+/+	CCDIvr+/+	CCDIvr+/+	CCDIvr+/+	CCDIvr+/+	CCDIvr+/+	CCDIvrD/+	CCDIvrD/+	CCDIvrD/+	CCDIvrD/+	CCDIvrD/+	CCDIvrD/+	CCDIvrD/+	CCDIvrD/+	CCDIvrD/+	CCDIvrD/+	CCDIvrD/+	CCDIvrD/+	CCDIvrD/+	CCDIvrD/+	CCDIvrD/+	CCDIvrD/+	CCDIvrD/+	CCDIvrD/+	CCDIvrD/+	CCDIvrD/+	CCDIvrD/+
6	22.21	20.8	19.06	18.4	20.8	19.1	21	22	18.6	18.1	18.8	19.1					21.7	20.15	19.1	16.8	16	18.3	20.6	18.8	23	18.8	20.5	18.6	22
7	22.9	22.19	22.9	19.2	20.3	21.4	21.6	22.5	20.6	20.4	19.6	19.5	20.6	20.2			23.7	23.21	22.47	22.3	21.7	21.7	18.7	18.4	20.3	23.2	23.4	23.6	23.5	22.2	22.2	21.5	22.8	20.4	21.9	19.8	22.3
9	20.2	20.7	21.7	21.7	22.8	22.1	24.8	24.9	20.7	22.5	21.5						21.4	24.3	22.6	23.3	24.4	21.6	21.6	23.4	23.4	25	25.1	25.8	22.3	23	21	20.8	23.9	21.8	23.5
13	23.6	24.2	23.6	23.2	24.9	23.3											26.3	27.6	25.8	24.5	26	25.9	24.6	24.7	24.3	23.4	26.2	26.9	26.1
19	26.2	26.2	25.5	25.3	25.6	26.2	27.2	26.4	24.5	26.7	24.9	24.3	30	28.2	26.48	26.9	29.9	30.6	29.5	27.3	29.1	28.3	30	27.6	26	27.5	28.3	28.8	28.6	27.5	24.7	27.5	27.3	29.3	28.1	28.5	29.5
23	27.16	26.02	26.27	26.8	25.7	30.7	28.3	24.5	24	27.1	26.3	29.33	28.7	27.3			30.41	30.64	29.98	27.55	30.33	30.4	30.9	30	27.1	27.6	28.9	31.9	29	24.6	29.3	30.9	28.8
PRISM_Multiple unpaired t tests with Welch correction on each row (no assumption about consistent SDs)
P value <0.05 indicated on graph
Age (weeks)	Discovery?	P value	Mean of CCDIvr+/+	Mean of CCDIvrD/+	Difference	SE of difference	t ratio	df	q value
6	No	0.707236	19.83	19.57	0.2654	0.6975	0.3805	21.71	0.357154
7	No	0.075045	20.99	21.87	-0.8783	0.4771	1.841	31.55	0.056847
9	No	0.126341	22.15	23.06	-0.9177	0.5754	1.595	20.08	0.076562
13	Yes	0.000645	23.8	25.56	-1.762	0.4185	4.209	16.25	0.000978
19	Yes	0.000154	26.29	28.28	-1.995	0.4652	4.288	32.07	0.000468
23	Yes	0.001473	27.01	29.31	-2.299	0.6515	3.529	27.75	0.001488
S3A Fig_Adults Body Weights_females_paternal DCCDIvr
	Weight of adult females (grams)
	WT								Paternal DCCDIvr
Age (weeks)	CCDIvr+/+	CCDIvr+/+	CCDIvr+/+	CCDIvr+/+	CCDIvr+/+	CCDIvr+/+	CCDIvr+/+	CCDIvr+/+	CCDIvr+/D	CCDIvr+/D	CCDIvr+/D	CCDIvr+/D	CCDIvr+/D	CCDIvr+/D	CCDIvr+/D	CCDIvr+/D	CCDIvr+/D
6	15.3	15.3	15.8	16.2	16.1				18.1	16.3	16.4	16.2	14.1
7	16	16.6	16.9	17.9	17.3				18.6	18	19.2	17
9	18.63	17.67	18.2	18.6	16.8	18.4	17.3		20.7	18.8	17.4	19.9	18.2	19.8	17.7	16.4
13	19.6	19	18.3	19	20.4	18.6	19.4	19.2	20.4	19	20.3	20.3	23	19.8	20.9	19.4	18.8
19	20.5	20.4	20.1	20.3	21.9				21.8	21.9	21.5	20.4	20.7	22.3	24.6	22.3
23	20.4	20.8	20.4						22.2	23	23.1	20.9	21.5
PRISM_Multiple unpaired t tests with Welch correction on each row (no assumption about consistent SDs)
P value <0.05 indicated on graph
Age (weeks)	Discovery?	P value	Mean of CCDIvr+/+	Mean of CCDIvr+/D	Difference	SE of difference	t ratio	df	q value
6	No	0.50355	15.74	16.22	-0.48	0.6633	0.7236	4.72	0.508585
7	No	0.071997	16.94	18.2	-1.26	0.568	2.218	5.546	0.109076
9	No	0.27338	17.94	18.61	-0.6684	0.578	1.156	10.39	0.331336
13	No	0.052172	19.19	20.21	-1.024	0.4758	2.151	12.2	0.105387
19	No	0.039444	20.64	21.94	-1.298	0.5552	2.337	10.96	0.105387
23	No	0.016943	20.53	22.14	-1.607	0.4454	3.607	4.735	0.102677
S3A Fig_Adults Body Weights_males_paternal DCCDIvr
	Weight of adult males (grams)
	WT									Paternal DCCDIvr
Age (weeks)	CCDIvr+/+	CCDIvr+/+	CCDIvr+/+	CCDIvr+/+	CCDIvr+/+	CCDIvr+/+	CCDIvr+/+	CCDIvr+/+	CCDIvr+/+	CCDIvr+/D	CCDIvr+/D	CCDIvr+/D	CCDIvr+/D	CCDIvr+/D	CCDIvr+/D	CCDIvr+/D	CCDIvr+/D
6	18.7	19.1	18.3	14.2	12.9	18.8	15.7			21	21.2	17.7	16.6	22
7	20.4	20.1	18.8	16.6	15.3	19.8	17.7	20.1	19	23.5	22	18.7	18	22.9	21.8
9	22.4	21.4	21.7	19.3	19.5	21.5	19.4			25.7	24	20.4	20.4	24.7
13	26.4	25.2	23.4	21.7	22	23.6	24.5	24.1	23.4	28.2	25.7	22.3	22.5	24.4	23.4	26.3	22.9
19	28.9	27	26.1	23	23.8	24.7	26.9	25.8	26	29.8	28.1	24.1	24.9	26.4	24.7	27.8	26.5
23	24.9	28.2	26.6	27.4	25	25.2				27.5	25.5	29	27.8	27.6
PRISM_Multiple unpaired t tests with Welch correction on each row (no assumption about consistent SDs)
P value <0.05 indicated on graph
	Discovery?	P value	Mean of CCDIvr+/+	Mean of CCDIvr+/D	Difference	SE of difference	t ratio	df	q value
6	No	0.074656	16.81	19.7	-2.886	1.433	2.013	9.081	0.224637
7	No	0.048327	18.64	21.15	-2.506	1.097	2.284	8.97	0.224637
9	No	0.111206	20.74	23.04	-2.297	1.214	1.891	5.569	0.224637
13	No	0.478282	23.81	24.46	-0.6514	0.8908	0.7312	12.36	0.483065
19	No	0.431482	25.8	26.54	-0.7375	0.9111	0.8095	14.33	0.483065
23	No	0.149571	26.22	27.48	-1.263	0.801	1.577	8.909	0.2266
